# Supplementary material for: Morphometric brain organization across the human lifespan reveals increased dispersion linked to cognitive performance
Source: PLoS Biol. 2024 Jun 20;22(6):e3002647. doi: 10.1371/journal.pbio.3002647 (PMC11189252; doi:10.1371/journal.pbio.3002647)
Supplement: S1 Data — (XLSX) [file pbio.3002647.s017.xlsx]

## Sheet: Figure 2A
brain region	manifold eccentricity				age	eTIV	sex	globalDispersion					age	centile50	centile75	centile25
lh_bankssts_part1_area	13.4393				11	1.70243e+06	1	12.4697					8	11.7509	12.2659	11.271
lh_bankssts_part2_area	13.1814				16	1.42756e+06	0	11.474					8.08108	11.7536	12.2686	11.2736
lh_bankssts_part3_area	11.7247				9	1.62316e+06	0	12.05					8.16216	11.7562	12.2713	11.2761
lh_bankssts_part4_area	13.3005				9	1.59949e+06	0	12.997					8.24324	11.7588	12.274	11.2786
lh_bankssts_part5_area	11.7263				15	1.69253e+06	0	13.4289					8.32432	11.7614	12.2767	11.2811
lh_bankssts_part6_area	12.4373				18	1.72161e+06	0	11.992					8.40541	11.764	12.2794	11.2837
lh_bankssts_part7_area	12.1954				19	1.68215e+06	1	12.3269					8.48649	11.7666	12.2821	11.2862
lh_bankssts_part8_area	12.8607				9	1.49567e+06	1	10.6882					8.56757	11.7693	12.2849	11.2887
lh_bankssts_part9_area	12.4007				17	1.5649e+06	1	12.3642					8.64865	11.7719	12.2876	11.2912
lh_bankssts_part10_area	11.3826				18	1.66697e+06	1	11.7433					8.72973	11.7745	12.2903	11.2937
lh_caudalanteriorcingulate_part1_area	12.2865				18	1.09748e+06	0	10.5857					8.81081	11.7771	12.293	11.2963
lh_caudalanteriorcingulate_part2_area	10.8361				13	1.49744e+06	0	11.2424					8.89189	11.7797	12.2957	11.2988
lh_caudalanteriorcingulate_part3_area	10.7319				14	1.71665e+06	1	11.4889					8.97297	11.7823	12.2984	11.3013
lh_caudalanteriorcingulate_part4_area	11.6483				19	1.51668e+06	0	12.0539					9.05405	11.7849	12.3011	11.3038
lh_caudalanteriorcingulate_part5_area	10.5749				11	1.33527e+06	0	11.8305					9.13514	11.7875	12.3038	11.3063
lh_caudalanteriorcingulate_part6_area	11.7598				9	1.65318e+06	0	11.0859					9.21622	11.7901	12.3065	11.3088
lh_caudalanteriorcingulate_part7_area	10.9722				15	1.54734e+06	0	11.5756					9.2973	11.7927	12.3092	11.3113
lh_caudalmiddlefrontal_part1_area	14.1901				12	1.75388e+06	0	12.461					9.37838	11.7953	12.3119	11.3138
lh_caudalmiddlefrontal_part2_area	14.1287				15	1.40059e+06	0	12.4136					9.45946	11.7979	12.3146	11.3163
lh_caudalmiddlefrontal_part3_area	13.1865				13	1.46315e+06	0	11.1174					9.54054	11.8005	12.3172	11.3188
lh_caudalmiddlefrontal_part4_area	12.2466				15	1.64495e+06	1	11.599					9.62162	11.803	12.3199	11.3213
lh_caudalmiddlefrontal_part5_area	12.2518				13	1.27712e+06	0	11.7184					9.7027	11.8056	12.3226	11.3238
lh_caudalmiddlefrontal_part6_area	11.7797				13	1.56134e+06	0	11.9906					9.78378	11.8082	12.3252	11.3263
lh_caudalmiddlefrontal_part7_area	13.206				13	1.59773e+06	1	11.8641					9.86486	11.8107	12.3279	11.3287
lh_caudalmiddlefrontal_part8_area	13.2796				17	1.57807e+06	1	12.0542					9.94595	11.8133	12.3305	11.3312
lh_caudalmiddlefrontal_part9_area	11.5123				16	1.50797e+06	0	11.365					10.027	11.8158	12.3332	11.3336
lh_caudalmiddlefrontal_part10_area	10.5729				9	1.51111e+06	0	11.2545					10.1081	11.8184	12.3358	11.3361
lh_caudalmiddlefrontal_part11_area	11.618				14	1.64169e+06	1	13.607					10.1892	11.8209	12.3384	11.3385
lh_caudalmiddlefrontal_part12_area	12.1889				13	1.55477e+06	0	12.6595					10.2703	11.8234	12.341	11.341
lh_caudalmiddlefrontal_part13_area	11.1832				11	1.7588e+06	1	12.598					10.3514	11.8259	12.3436	11.3434
lh_caudalmiddlefrontal_part14_area	12.6416				14	1.53478e+06	0	12.0166					10.4324	11.8284	12.3462	11.3458
lh_caudalmiddlefrontal_part15_area	10.915				19	1.56628e+06	0	11.2865					10.5135	11.8309	12.3488	11.3482
lh_caudalmiddlefrontal_part16_area	12.0672				13	1.41723e+06	0	11.337					10.5946	11.8334	12.3513	11.3506
lh_caudalmiddlefrontal_part17_area	11.3875				13	1.51607e+06	0	13.1385					10.6757	11.8358	12.3539	11.3529
lh_caudalmiddlefrontal_part18_area	11.6996				10	1.26678e+06	0	12.5353					10.7568	11.8382	12.3564	11.3553
lh_caudalmiddlefrontal_part19_area	11.1279				10	1.73925e+06	0	11.8421					10.8378	11.8407	12.3589	11.3576
lh_caudalmiddlefrontal_part20_area	10.6386				10	1.75292e+06	1	10.9602					10.9189	11.8431	12.3614	11.3599
lh_caudalmiddlefrontal_part21_area	11.5044				11	1.49127e+06	0	12.0836					11	11.8455	12.3639	11.3622
lh_cuneus_part1_area	12.3739				15	1.69819e+06	1	12.1084					11.0811	11.8478	12.3663	11.3645
lh_cuneus_part2_area	13.1928				16	1.41189e+06	0	12.6754					11.1622	11.8502	12.3688	11.3668
lh_cuneus_part3_area	13.1559				13	1.66767e+06	0	10.7964					11.2432	11.8525	12.3712	11.369
lh_cuneus_part4_area	12.8388				18	1.49879e+06	1	13.0805					11.3243	11.8548	12.3736	11.3713
lh_cuneus_part5_area	12.8642				15	1.60276e+06	1	12.9827					11.4054	11.8571	12.3759	11.3735
lh_cuneus_part6_area	12.6732				11	1.68733e+06	1	12.0697					11.4865	11.8593	12.3782	11.3756
lh_cuneus_part7_area	13.7846				8	1.49199e+06	0	12.0722					11.5676	11.8615	12.3806	11.3778
lh_cuneus_part8_area	12.9563				18	1.65395e+06	0	10.0392					11.6486	11.8637	12.3828	11.3799
lh_cuneus_part9_area	12.6655				11	1.53596e+06	1	12.2259					11.7297	11.8659	12.3851	11.382
lh_cuneus_part10_area	12.0113				21	1.47231e+06	0	12.1129					11.8108	11.8681	12.3873	11.3841
lh_cuneus_part11_area	12.618				14	1.81411e+06	1	12.8084					11.8919	11.8702	12.3895	11.3861
lh_cuneus_part12_area	12.7736				17	1.78782e+06	1	11.5496					11.973	11.8723	12.3916	11.3881
lh_entorhinal_part1_area	10.2413				13	1.46047e+06	0	12.6861					12.0541	11.8743	12.3938	11.3901
lh_entorhinal_part2_area	11.0339				20	1.38904e+06	0	11.5602					12.1351	11.8763	12.3958	11.3921
lh_entorhinal_part3_area	11.7426				17	1.74009e+06	1	11.6427					12.2162	11.8783	12.3979	11.394
lh_entorhinal_part4_area	11.7178				13	1.28395e+06	0	11.4745					12.2973	11.8802	12.3999	11.3959
lh_entorhinal_part5_area	10.7769				17	1.50664e+06	1	11.5789					12.3784	11.8822	12.4019	11.3977
lh_fusiform_part1_area	11.2544				17	1.7292e+06	1	13.275					12.4595	11.884	12.4038	11.3995
lh_fusiform_part2_area	10.5355				19	1.89201e+06	1	14.3807					12.5405	11.8859	12.4057	11.4013
lh_fusiform_part3_area	12.933				8	1.52778e+06	0	12.0604					12.6216	11.8877	12.4076	11.403
lh_fusiform_part4_area	12.1199				8	1.45083e+06	0	11.4061					12.7027	11.8894	12.4094	11.4048
lh_fusiform_part5_area	12.1396				11	1.67743e+06	1	12.8843					12.7838	11.8912	12.4112	11.4064
lh_fusiform_part6_area	12.5767				17	1.81786e+06	1	12.3257					12.8649	11.8929	12.4129	11.4081
lh_fusiform_part7_area	12.5597				20	1.64536e+06	1	11.9273					12.9459	11.8945	12.4146	11.4097
lh_fusiform_part8_area	10.8294				9	1.49229e+06	0	11.092					13.027	11.8961	12.4163	11.4112
lh_fusiform_part9_area	11.9526				8	1.42839e+06	0	12.0634					13.1081	11.8977	12.4179	11.4128
lh_fusiform_part10_area	11.5099				21	1.53909e+06	0	10.8879					13.1892	11.8992	12.4195	11.4142
lh_fusiform_part11_area	11.6464				16	1.61812e+06	1	10.7792					13.2703	11.9007	12.421	11.4157
lh_fusiform_part12_area	11.1619				21	1.36524e+06	0	11.5874					13.3514	11.9022	12.4225	11.4171
lh_fusiform_part13_area	11.8136				9	1.80547e+06	1	12.2001					13.4324	11.9036	12.424	11.4185
lh_fusiform_part14_area	11.021				10	1.56646e+06	1	10.892					13.5135	11.9049	12.4254	11.4198
lh_fusiform_part15_area	11.784				10	1.59864e+06	1	11.2223					13.5946	11.9063	12.4267	11.4211
lh_fusiform_part16_area	12.0375				16	1.45624e+06	0	12.1544					13.6757	11.9075	12.4281	11.4223
lh_fusiform_part17_area	10.8176				12	1.52891e+06	1	11.9973					13.7568	11.9088	12.4293	11.4235
lh_fusiform_part18_area	12.1464				16	1.58199e+06	0	11.5062					13.8378	11.91	12.4306	11.4247
lh_fusiform_part19_area	10.8484				16	1.46976e+06	0	10.7452					13.9189	11.9111	12.4317	11.4258
lh_fusiform_part20_area	12.6069				20	1.74587e+06	1	12.2592					14	11.9122	12.4329	11.4269
lh_fusiform_part21_area	12.2584				20	1.63255e+06	1	11.3959					14.0811	11.9133	12.434	11.4279
lh_fusiform_part22_area	10.9976				14	1.59387e+06	1	11.6195					14.1622	11.9143	12.435	11.4289
lh_fusiform_part23_area	11.6834				20	1.39035e+06	0	12.1654					14.2432	11.9153	12.436	11.4299
lh_fusiform_part24_area	12.3196				13	1.51937e+06	0	11.6071					14.3243	11.9162	12.4369	11.4308
lh_fusiform_part25_area	11.226				19	1.52144e+06	0	12.7335					14.4054	11.9171	12.4379	11.4317
lh_fusiform_part26_area	10.5782				10	1.65024e+06	0	11.657					14.4865	11.918	12.4387	11.4325
lh_fusiform_part27_area	11.0025				16	1.49783e+06	1	11.6705					14.5676	11.9188	12.4396	11.4333
lh_inferiorparietal_part1_area	12.084				17	1.68666e+06	0	11.3936					14.6486	11.9196	12.4404	11.4341
lh_inferiorparietal_part2_area	13.4257				21	1.45603e+06	0	12.6299					14.7297	11.9203	12.4411	11.4348
lh_inferiorparietal_part3_area	11.0486				21	1.53249e+06	1	10.9104					14.8108	11.921	12.4418	11.4355
lh_inferiorparietal_part4_area	11.748				10	1.68956e+06	1	12.0301					14.8919	11.9217	12.4425	11.4361
lh_inferiorparietal_part5_area	12.4057				8	1.5829e+06	1	11.1471					14.973	11.9223	12.4431	11.4368
lh_inferiorparietal_part6_area	13.5683				9	1.35775e+06	0	12.6157					15.0541	11.9229	12.4437	11.4374
lh_inferiorparietal_part7_area	12.6652				16	1.55102e+06	1	11.6321					15.1351	11.9235	12.4443	11.4379
lh_inferiorparietal_part8_area	11.4574				13	1.5645e+06	1	12.8328					15.2162	11.924	12.4448	11.4385
lh_inferiorparietal_part9_area	10.7962				20	1.5091e+06	0	11.9139					15.2973	11.9245	12.4453	11.439
lh_inferiorparietal_part10_area	10.7988				14	1.52772e+06	1	11.5908					15.3784	11.925	12.4458	11.4394
lh_inferiorparietal_part11_area	13.5575				21	1.67044e+06	1	11.7478					15.4595	11.9254	12.4463	11.4399
lh_inferiorparietal_part12_area	13.0144				17	1.73527e+06	0	12.0351					15.5405	11.9258	12.4467	11.4403
lh_inferiorparietal_part13_area	12.1703				9	1.34972e+06	0	12.2491					15.6216	11.9262	12.4471	11.4407
lh_inferiorparietal_part14_area	12.4536				18	1.63858e+06	0	12.5526					15.7027	11.9266	12.4474	11.4411
lh_inferiorparietal_part15_area	12.6904				11	1.66383e+06	1	12.1082					15.7838	11.9269	12.4477	11.4414
lh_inferiorparietal_part16_area	14.0932				10	1.4278e+06	0	11.4295					15.8649	11.9272	12.448	11.4417
lh_inferiorparietal_part17_area	12.4925				17	1.85817e+06	1	11.2722					15.9459	11.9275	12.4483	11.442
lh_inferiorparietal_part18_area	13.908				9	1.4605e+06	0	12.8619					16.027	11.9278	12.4486	11.4423
lh_inferiorparietal_part19_area	14.1793				16	1.59822e+06	1	10.4644					16.1081	11.928	12.4488	11.4425
lh_inferiorparietal_part20_area	12.9391				16	1.52595e+06	0	11.5811					16.1892	11.9282	12.449	11.4428
lh_inferiorparietal_part21_area	12.4913				11	1.70683e+06	1	11.1704					16.2703	11.9284	12.4492	11.443
lh_inferiorparietal_part22_area	10.4319				13	1.45807e+06	0	10.6042					16.3514	11.9286	12.4493	11.4432
lh_inferiorparietal_part23_area	11.816				17	1.4069e+06	0	12.7311					16.4324	11.9287	12.4494	11.4433
lh_inferiorparietal_part24_area	11.6602				10	1.7297e+06	1	11.621					16.5135	11.9289	12.4495	11.4435
lh_inferiorparietal_part25_area	13.3948				17	1.84729e+06	1	10.9959					16.5946	11.929	12.4496	11.4436
lh_inferiorparietal_part26_area	12.3017				14	1.84245e+06	1	12.2207					16.6757	11.929	12.4497	11.4437
lh_inferiorparietal_part27_area	11.4612				15	1.639e+06	1	12.5697					16.7568	11.9291	12.4497	11.4437
lh_inferiorparietal_part28_area	13.477				11	1.79952e+06	1	13.422					16.8378	11.9291	12.4497	11.4438
lh_inferiorparietal_part29_area	12.4489				15	1.46149e+06	0	11.6701					16.9189	11.9291	12.4497	11.4438
lh_inferiorparietal_part30_area	12.9032				15	1.52791e+06	0	12.6716					17	11.9291	12.4497	11.4438
lh_inferiorparietal_part31_area	11.4113				8	1.6971e+06	1	11.0325					17.0811	11.9291	12.4496	11.4438
lh_inferiorparietal_part32_area	10.2515				9	1.45342e+06	1	11.7575					17.1622	11.929	12.4495	11.4438
lh_inferiorparietal_part33_area	11.3535				14	1.64367e+06	1	11.8779					17.2432	11.929	12.4494	11.4437
lh_inferiorparietal_part34_area	11.1853				10	1.57531e+06	1	11.6238					17.3243	11.9289	12.4493	11.4437
lh_inferiorparietal_part35_area	11.8871				12	1.3769e+06	0	10.4814					17.4054	11.9287	12.4491	11.4436
lh_inferiorparietal_part36_area	10.3022				8	1.60873e+06	0	10.9973					17.4865	11.9286	12.449	11.4435
lh_inferiorparietal_part37_area	10.5945				9	1.50307e+06	0	11.7579					17.5676	11.9284	12.4488	11.4434
lh_inferiorparietal_part38_area	11.3727				15	1.58738e+06	0	11.0565					17.6486	11.9283	12.4486	11.4432
lh_inferiorparietal_part39_area	11.616				13	1.68616e+06	0	11.5415					17.7297	11.9281	12.4483	11.443
lh_inferiorparietal_part40_area	11.524				11	1.43695e+06	0	11.6911					17.8108	11.9279	12.4481	11.4429
lh_inferiorparietal_part41_area	11.7354				13	1.65644e+06	1	13.9613					17.8919	11.9276	12.4478	11.4427
lh_inferiortemporal_part1_area	12.1226				18	1.44807e+06	0	11.5008					17.973	11.9274	12.4475	11.4424
lh_inferiortemporal_part2_area	13.7919				13	1.41863e+06	0	10.4927					18.0541	11.9271	12.4472	11.4422
lh_inferiortemporal_part3_area	12.7929				21	1.48112e+06	0	9.97436					18.1351	11.9268	12.4468	11.4419
lh_inferiortemporal_part4_area	13.926				13	1.48448e+06	0	11.1052					18.2162	11.9265	12.4465	11.4417
lh_inferiortemporal_part5_area	11.0889				15	1.86012e+06	1	10.8973					18.2973	11.9261	12.4461	11.4414
lh_inferiortemporal_part6_area	10.0295				13	1.50757e+06	0	12.4419					18.3784	11.9258	12.4457	11.441
lh_inferiortemporal_part7_area	11.414				8	1.46318e+06	1	11.109					18.4595	11.9254	12.4453	11.4407
lh_inferiortemporal_part8_area	10.8315				18	1.64782e+06	1	11.3641					18.5405	11.925	12.4448	11.4404
lh_inferiortemporal_part9_area	12.0889				9	1.64796e+06	0	10.8845					18.6216	11.9246	12.4444	11.44
lh_inferiortemporal_part10_area	10.5372				8	1.56825e+06	1	11.1248					18.7027	11.9242	12.4439	11.4396
lh_inferiortemporal_part11_area	11.8791				21	1.75485e+06	1	11.8286					18.7838	11.9237	12.4434	11.4392
lh_inferiortemporal_part12_area	11.8394				19	1.22428e+06	0	12.9202					18.8649	11.9232	12.4429	11.4388
lh_inferiortemporal_part13_area	12.03				13	1.41143e+06	0	12.1902					18.9459	11.9227	12.4423	11.4383
lh_inferiortemporal_part14_area	11.4545				13	1.60082e+06	0	11.0694					19.027	11.9222	12.4418	11.4378
lh_inferiortemporal_part15_area	11.2997				21	1.4295e+06	0	11.9108					19.1081	11.9217	12.4412	11.4374
lh_inferiortemporal_part16_area	12.6293				15	1.63087e+06	1	11.1969					19.1892	11.9212	12.4406	11.4369
lh_inferiortemporal_part17_area	11.9747				19	1.71361e+06	1	12.4243					19.2703	11.9206	12.44	11.4364
lh_inferiortemporal_part18_area	12.5638				16	1.80968e+06	1	12.5429					19.3514	11.92	12.4393	11.4358
lh_inferiortemporal_part19_area	12.0269				18	1.65374e+06	1	11.3109					19.4324	11.9194	12.4387	11.4353
lh_inferiortemporal_part20_area	11.9861				13	1.71069e+06	1	12.456					19.5135	11.9188	12.438	11.4347
lh_inferiortemporal_part21_area	13.2597				14	1.87598e+06	1	12.0856					19.5946	11.9182	12.4374	11.4342
lh_inferiortemporal_part22_area	11.3539				17	1.51122e+06	0	11.9548					19.6757	11.9176	12.4367	11.4336
lh_inferiortemporal_part23_area	12.96				16	1.47548e+06	0	12.7827					19.7568	11.9169	12.436	11.433
lh_inferiortemporal_part24_area	13.2082				10	1.58231e+06	1	12.4175					19.8378	11.9163	12.4352	11.4324
lh_inferiortemporal_part25_area	10.6749				10	1.7121e+06	0	12.2597					19.9189	11.9156	12.4345	11.4318
lh_inferiortemporal_part26_area	11.79				19	1.22229e+06	0	11.4192					20	11.915	12.4338	11.4312
lh_inferiortemporal_part27_area	10.8728				20	1.49182e+06	0	12.453					20.0811	11.9143	12.4331	11.4306
lh_inferiortemporal_part28_area	11.426				9	1.59504e+06	1	11.0011					20.1622	11.9136	12.4323	11.4299
lh_isthmuscingulate_part1_area	11.8358				8	1.78362e+06	1	11.8606					20.2432	11.9129	12.4316	11.4293
lh_isthmuscingulate_part2_area	10.5155				9	1.62448e+06	0	11.0853					20.3243	11.9122	12.4308	11.4287
lh_isthmuscingulate_part3_area	10.3708				8	1.37513e+06	0	11.5837					20.4054	11.9115	12.4301	11.428
lh_isthmuscingulate_part4_area	12.3442				20	1.72846e+06	1	11.5447					20.4865	11.9108	12.4293	11.4274
lh_isthmuscingulate_part5_area	10.6837				21	1.69354e+06	0	10.7989					20.5676	11.9101	12.4285	11.4268
lh_isthmuscingulate_part6_area	12.845				8	1.79047e+06	1	13.4557					20.6486	11.9094	12.4278	11.4261
lh_isthmuscingulate_part7_area	10.6982				19	1.88393e+06	1	12.832					20.7297	11.9088	12.427	11.4255
lh_isthmuscingulate_part8_area	12.6351				10	1.6817e+06	1	10.8552					20.8108	11.9081	12.4263	11.4248
lh_isthmuscingulate_part9_area	11.4763				14	1.62073e+06	0	13.5265					20.8919	11.9074	12.4255	11.4242
lh_isthmuscingulate_part10_area	12.3378				20	1.58874e+06	1	11.9495					20.973	11.9067	12.4248	11.4236
lh_lateraloccipital_part1_area	13.519				15	1.62682e+06	1	11.7027					21.0541	11.906	12.4241	11.423
lh_lateraloccipital_part2_area	12.8016				13	1.60087e+06	0	13.5353					21.1351	11.9053	12.4233	11.4224
lh_lateraloccipital_part3_area	11.8093				20	1.29891e+06	0	11.6506					21.2162	11.9047	12.4226	11.4217
lh_lateraloccipital_part4_area	12.8068				20	1.73066e+06	1	12.5343					21.2973	11.904	12.4219	11.4211
lh_lateraloccipital_part5_area	11.0295				11	1.61987e+06	0	11.4993					21.3784	11.9034	12.4212	11.4206
lh_lateraloccipital_part6_area	12.849				12	1.33123e+06	0	10.7006					21.4595	11.9027	12.4205	11.42
lh_lateraloccipital_part7_area	11.07				13	1.63153e+06	0	12.9018					21.5405	11.9021	12.4198	11.4194
lh_lateraloccipital_part8_area	11.8141				13	1.4962e+06	0	11.8855					21.6216	11.9015	12.4191	11.4188
lh_lateraloccipital_part9_area	12.4207				17	1.42572e+06	0	11.705					21.7027	11.9009	12.4184	11.4183
lh_lateraloccipital_part10_area	12.4876				12	1.71619e+06	1	12.3572					21.7838	11.9003	12.4177	11.4177
lh_lateraloccipital_part11_area	13.2696				20	1.47258e+06	0	11.1937					21.8649	11.8997	12.4171	11.4172
lh_lateraloccipital_part12_area	12.6728				17	1.2484e+06	0	13.4062					21.9459	11.8991	12.4164	11.4166
lh_lateraloccipital_part13_area	11.3127				9	1.53914e+06	0	11.774					22.027	11.8985	12.4158	11.4161
lh_lateraloccipital_part14_area	12.5131				13	1.64507e+06	0	11.3784					22.1081	11.8979	12.4152	11.4156
lh_lateraloccipital_part15_area	12.5934				11	1.4647e+06	0	11.7613					22.1892	11.8974	12.4146	11.4151
lh_lateraloccipital_part16_area	13.0138				13	1.5855e+06	1	11.8494					22.2703	11.8968	12.4139	11.4146
lh_lateraloccipital_part17_area	11.0957				14	1.64842e+06	1	10.3587					22.3514	11.8963	12.4134	11.4141
lh_lateraloccipital_part18_area	12.6141				10	1.73138e+06	1	12.5241					22.4324	11.8957	12.4128	11.4136
lh_lateraloccipital_part19_area	12.2171				21	1.43902e+06	0	12.8067					22.5135	11.8952	12.4122	11.4131
lh_lateraloccipital_part20_area	11.8473				10	1.64778e+06	0	12.2542					22.5946	11.8947	12.4116	11.4127
lh_lateraloccipital_part21_area	12.9192				17	1.6629e+06	1	11.5135					22.6757	11.8942	12.4111	11.4122
lh_lateraloccipital_part22_area	13.552				16	1.52065e+06	1	10.3711					22.7568	11.8938	12.4106	11.4118
lh_lateraloccipital_part23_area	12.3714				21	1.39602e+06	0	10.8447					22.8378	11.8933	12.41	11.4114
lh_lateraloccipital_part24_area	12.6582				15	1.54517e+06	0	12.1578					22.9189	11.8928	12.4095	11.411
lh_lateraloccipital_part25_area	12.828				9	1.55733e+06	0	11.2334					23	11.8924	12.409	11.4106
lh_lateraloccipital_part26_area	12.7933				11	1.80313e+06	1	11.9648					23.0811	11.892	12.4086	11.4102
lh_lateraloccipital_part27_area	12.9961				15	1.83101e+06	1	10.6531					23.1622	11.8916	12.4081	11.4098
lh_lateraloccipital_part28_area	12.7685				11	1.51911e+06	0	11.398					23.2432	11.8911	12.4076	11.4095
lh_lateraloccipital_part29_area	11.0097				11	1.50856e+06	0	12.0272					23.3243	11.8908	12.4072	11.4091
lh_lateraloccipital_part30_area	11.8273				18	1.52848e+06	1	11.5119					23.4054	11.8904	12.4068	11.4088
lh_lateraloccipital_part31_area	12.7349				10	1.45261e+06	0	11.3154					23.4865	11.89	12.4064	11.4085
lh_lateraloccipital_part32_area	12.6701				20	1.73945e+06	1	13.078					23.5676	11.8897	12.406	11.4082
lh_lateraloccipital_part33_area	10.7776				10	1.51621e+06	1	12.2527					23.6486	11.8893	12.4056	11.4079
lh_lateraloccipital_part34_area	11.1151				10	1.54354e+06	0	11.3636					23.7297	11.889	12.4052	11.4076
lh_lateraloccipital_part35_area	12.1279				12	1.85184e+06	1	10.7244					23.8108	11.8887	12.4048	11.4074
lh_lateraloccipital_part36_area	12.6093				9	1.38259e+06	0	11.1251					23.8919	11.8884	12.4045	11.4071
lh_lateraloccipital_part37_area	13.1355				21	1.76756e+06	1	11.5883					23.973	11.8881	12.4042	11.4069
lh_lateraloccipital_part38_area	13.2004				9	1.5394e+06	0	11.9072					24.0541	11.8878	12.4038	11.4066
lh_lateraloccipital_part39_area	12.7235				11	1.66104e+06	1	11.9835					24.1351	11.8876	12.4035	11.4064
lh_lateraloccipital_part40_area	12.9819				9	1.32463e+06	0	12.2548					24.2162	11.8873	12.4033	11.4062
lh_lateraloccipital_part41_area	12.8666				14	1.53272e+06	1	11.98					24.2973	11.8871	12.403	11.406
lh_lateraloccipital_part42_area	13.3959				21	1.4018e+06	0	11.691					24.3784	11.8869	12.4027	11.4058
lh_lateraloccipital_part43_area	12.627				8	1.49174e+06	1	11.1707					24.4595	11.8867	12.4025	11.4057
lh_lateraloccipital_part44_area	12.2584				12	1.48961e+06	0	12.0581					24.5405	11.8865	12.4022	11.4055
lh_lateraloccipital_part45_area	12.6658				12	1.32203e+06	0	11.9057					24.6216	11.8863	12.402	11.4054
lh_lateraloccipital_part46_area	12.456				21	1.58738e+06	0	13.6626					24.7027	11.8861	12.4018	11.4052
lh_lateralorbitofrontal_part1_area	11.3638				10	1.94912e+06	1	12.8379					24.7838	11.886	12.4016	11.4051
lh_lateralorbitofrontal_part2_area	11.3698				12	1.65212e+06	1	10.8993					24.8649	11.8858	12.4014	11.405
lh_lateralorbitofrontal_part3_area	10.895				13	1.69133e+06	0	13.0569					24.9459	11.8857	12.4012	11.4049
lh_lateralorbitofrontal_part4_area	11.9933				14	2.19908e+06	1	12.2167					25.027	11.8856	12.401	11.4048
lh_lateralorbitofrontal_part5_area	12.0513				18	1.77157e+06	1	13.2973					25.1081	11.8854	12.4009	11.4047
lh_lateralorbitofrontal_part6_area	12.2103				12	1.6592e+06	1	12.1105					25.1892	11.8853	12.4007	11.4046
lh_lateralorbitofrontal_part7_area	11.7799				19	1.33039e+06	0	10.7923					25.2703	11.8852	12.4006	11.4046
lh_lateralorbitofrontal_part8_area	11.7899				20	1.56377e+06	0	12.7817					25.3514	11.8852	12.4005	11.4045
lh_lateralorbitofrontal_part9_area	12.326				13	1.58993e+06	0	10.7799					25.4324	11.8851	12.4004	11.4045
lh_lateralorbitofrontal_part10_area	12.6303				13	1.11695e+06	0	13.8046					25.5135	11.885	12.4003	11.4045
lh_lateralorbitofrontal_part11_area	14.2999				9	1.55959e+06	0	11.9917					25.5946	11.885	12.4002	11.4044
lh_lateralorbitofrontal_part12_area	11.2905				12	1.53259e+06	0	11.2299					25.6757	11.8849	12.4001	11.4044
lh_lateralorbitofrontal_part13_area	12.7033				9	1.62483e+06	1	11.3673					25.7568	11.8849	12.4	11.4044
lh_lateralorbitofrontal_part14_area	13.4519				11	1.74524e+06	1	12.2163					25.8378	11.8849	12.4	11.4044
lh_lateralorbitofrontal_part15_area	11.2495				18	1.61743e+06	0	11.2587					25.9189	11.8849	12.3999	11.4045
lh_lateralorbitofrontal_part16_area	12.9376				18	1.80079e+06	1	11.3568					26	11.8849	12.3999	11.4045
lh_lateralorbitofrontal_part17_area	13.1772				8	1.84771e+06	1	12.3555					26.0811	11.8849	12.3999	11.4045
lh_lateralorbitofrontal_part18_area	13.9364				8	1.5041e+06	0	11.3701					26.1622	11.8849	12.3999	11.4046
lh_lateralorbitofrontal_part19_area	10.2056				16	1.67677e+06	0	11.6764					26.2432	11.8849	12.3999	11.4046
lh_lateralorbitofrontal_part20_area	10.1724				19	1.61755e+06	0	12.0137					26.3243	11.885	12.3999	11.4047
lh_lateralorbitofrontal_part21_area	10.7943				21	1.83677e+06	0	12.1858					26.4054	11.885	12.3999	11.4048
lh_lingual_part1_area	13.0252				20	1.41444e+06	0	10.8842					26.4865	11.8851	12.3999	11.4049
lh_lingual_part2_area	12.6483				21	1.75995e+06	1	11.0378					26.5676	11.8852	12.4	11.405
lh_lingual_part3_area	12.2524				14	1.57703e+06	1	13.3657					26.6486	11.8852	12.4	11.4051
lh_lingual_part4_area	13.2672				17	1.59872e+06	1	10.8931					26.7297	11.8853	12.4001	11.4052
lh_lingual_part5_area	12.2615				8	1.56107e+06	0	11.3625					26.8108	11.8854	12.4001	11.4053
lh_lingual_part6_area	12.5482				12	1.69895e+06	1	11.8408					26.8919	11.8855	12.4002	11.4055
lh_lingual_part7_area	11.8766				20	1.68366e+06	1	11.4669					26.973	11.8857	12.4003	11.4056
lh_lingual_part8_area	13.6289				14	1.74047e+06	1	11.8086					27.0541	11.8858	12.4004	11.4058
lh_lingual_part9_area	13.6535				15	1.68735e+06	0	11.7716					27.1351	11.8859	12.4005	11.4059
lh_lingual_part10_area	12.1322				19	1.93902e+06	1	12.4821					27.2162	11.8861	12.4007	11.4061
lh_lingual_part11_area	13.2677				20	1.75293e+06	1	11.7494					27.2973	11.8862	12.4008	11.4063
lh_lingual_part12_area	12.5264				13	1.53299e+06	0	11.4657					27.3784	11.8864	12.4009	11.4065
lh_lingual_part13_area	11.8741				15	1.60359e+06	0	11.8606					27.4595	11.8866	12.4011	11.4066
lh_lingual_part14_area	12.5483				9	1.45921e+06	0	13.2777					27.5405	11.8867	12.4012	11.4068
lh_lingual_part15_area	12.6618				14	1.68939e+06	1	11.5558					27.6216	11.8869	12.4014	11.4071
lh_lingual_part16_area	12.4107				9	1.51102e+06	0	12.7311					27.7027	11.8871	12.4015	11.4073
lh_lingual_part17_area	12.9915				15	1.7219e+06	0	11.8226					27.7838	11.8873	12.4017	11.4075
lh_lingual_part18_area	12.953				11	1.66329e+06	1	12.4456					27.8649	11.8875	12.4019	11.4077
lh_lingual_part19_area	12.5207				10	1.58777e+06	0	11.3655					27.9459	11.8877	12.4021	11.4079
lh_lingual_part20_area	11.8612				14	1.85434e+06	1	11.4989					28.027	11.888	12.4023	11.4082
lh_lingual_part21_area	12.781				9	1.35607e+06	0	12.0182					28.1081	11.8882	12.4025	11.4084
lh_lingual_part22_area	13.2531				21	1.88997e+06	1	11.6711					28.1892	11.8884	12.4027	11.4087
lh_lingual_part23_area	12.326				9	1.48886e+06	0	10.8406					28.2703	11.8886	12.4029	11.4089
lh_lingual_part24_area	12.4532				19	1.65922e+06	1	12.2729					28.3514	11.8889	12.4031	11.4092
lh_lingual_part25_area	12.6556				11	1.51527e+06	0	11.5605					28.4324	11.8891	12.4033	11.4095
lh_lingual_part26_area	13.1433				21	1.69264e+06	1	12.1237					28.5135	11.8894	12.4036	11.4097
lh_lingual_part27_area	13.1304				8	1.40261e+06	0	12.0838					28.5946	11.8896	12.4038	11.41
lh_lingual_part28_area	12.9598				10	1.72095e+06	0	11.636					28.6757	11.8899	12.4041	11.4103
lh_medialorbitofrontal_part1_area	10.7697				18	1.54165e+06	1	13.0339					28.7568	11.8902	12.4043	11.4106
lh_medialorbitofrontal_part2_area	11.3771				21	1.56531e+06	0	10.4677					28.8378	11.8904	12.4046	11.4109
lh_medialorbitofrontal_part3_area	11.0268				15	1.69226e+06	1	12.9891					28.9189	11.8907	12.4048	11.4112
lh_medialorbitofrontal_part4_area	11.5539				9	1.5163e+06	1	10.8926					29	11.891	12.4051	11.4115
lh_medialorbitofrontal_part5_area	10.978				12	1.45358e+06	0	12.3284					29.0811	11.8913	12.4053	11.4118
lh_medialorbitofrontal_part6_area	12.6793				8	1.74898e+06	1	13.3121					29.1622	11.8916	12.4056	11.4121
lh_medialorbitofrontal_part7_area	12.1784				19	1.46173e+06	0	11.0744					29.2432	11.8919	12.4059	11.4124
lh_medialorbitofrontal_part8_area	11.5322				19	1.41835e+06	0	11.6252					29.3243	11.8922	12.4062	11.4127
lh_medialorbitofrontal_part9_area	11.4216				12	1.60219e+06	1	12.4001					29.4054	11.8925	12.4064	11.413
lh_medialorbitofrontal_part10_area	10.9702				15	1.63784e+06	1	12.2832					29.4865	11.8928	12.4067	11.4133
lh_medialorbitofrontal_part11_area	12.1219				8	1.66019e+06	1	11.1154					29.5676	11.8931	12.407	11.4136
lh_medialorbitofrontal_part12_area	11.0972				10	1.48098e+06	1	11.666					29.6486	11.8934	12.4073	11.4139
lh_medialorbitofrontal_part13_area	12.9346				14	1.54939e+06	1	11.3819					29.7297	11.8937	12.4076	11.4142
lh_medialorbitofrontal_part14_area	11.7634				19	1.73411e+06	1	13.1993					29.8108	11.894	12.4078	11.4146
lh_medialorbitofrontal_part15_area	12.6075				12	1.70012e+06	1	11.6561					29.8919	11.8942	12.4081	11.4149
lh_middletemporal_part1_area	12.4033				14	1.85893e+06	1	12.5722					29.973	11.8945	12.4084	11.4152
lh_middletemporal_part2_area	10.3997				10	1.71081e+06	1	10.108					30.0541	11.8948	12.4086	11.4155
lh_middletemporal_part3_area	11.9528				9	1.5301e+06	0	11.0732					30.1351	11.8951	12.4089	11.4158
lh_middletemporal_part4_area	11.8884				21	1.61057e+06	1	12.6429					30.2162	11.8954	12.4092	11.416
lh_middletemporal_part5_area	12.8236				14	1.58845e+06	0	13.2627					30.2973	11.8956	12.4094	11.4163
lh_middletemporal_part6_area	12.0166				13	1.62078e+06	0	11.2297					30.3784	11.8959	12.4096	11.4166
lh_middletemporal_part7_area	10.5641				9	1.50149e+06	1	11.2646					30.4595	11.8961	12.4099	11.4169
lh_middletemporal_part8_area	10.6037				12	1.93431e+06	1	11.5174					30.5405	11.8964	12.4101	11.4171
lh_middletemporal_part9_area	10.3329				14	1.52583e+06	1	13.6928					30.6216	11.8966	12.4103	11.4174
lh_middletemporal_part10_area	10.6665				10	1.55173e+06	1	12.3129					30.7027	11.8968	12.4105	11.4176
lh_middletemporal_part11_area	10.4182				19	1.515e+06	1	12.818					30.7838	11.897	12.4107	11.4178
lh_middletemporal_part12_area	11.1093				13	1.36196e+06	0	12.9359					30.8649	11.8972	12.4109	11.418
lh_middletemporal_part13_area	12.2811				9	1.41048e+06	0	11.3131					30.9459	11.8974	12.411	11.4183
lh_middletemporal_part14_area	10.6942				8	1.45858e+06	1	11.3899					31.027	11.8976	12.4112	11.4185
lh_middletemporal_part15_area	11.8445				14	1.6341e+06	1	11.0997					31.1081	11.8978	12.4114	11.4186
lh_middletemporal_part16_area	13.983				9	1.49902e+06	0	11.4314					31.1892	11.8979	12.4115	11.4188
lh_middletemporal_part17_area	12.1631				12	1.60198e+06	0	12.1117					31.2703	11.8981	12.4116	11.419
lh_middletemporal_part18_area	14.1107				10	1.87566e+06	1	12.0643					31.3514	11.8982	12.4117	11.4191
lh_middletemporal_part19_area	11.2498				14	1.56268e+06	1	13.7188					31.4324	11.8984	12.4119	11.4193
lh_middletemporal_part20_area	10.2305				10	1.69569e+06	1	12.7175					31.5135	11.8985	12.412	11.4194
lh_middletemporal_part21_area	14.1057				18	1.62017e+06	0	11.605					31.5946	11.8986	12.412	11.4196
lh_middletemporal_part22_area	10.3664				13	1.54331e+06	0	10.9949					31.6757	11.8987	12.4121	11.4197
lh_middletemporal_part23_area	11.0263				12	1.53537e+06	0	11.6947					31.7568	11.8988	12.4122	11.4198
lh_middletemporal_part24_area	11.0981				11	1.46689e+06	0	11.2196					31.8378	11.8988	12.4122	11.4199
lh_middletemporal_part25_area	12.1742				13	1.72736e+06	0	12.11					31.9189	11.8989	12.4123	11.4199
lh_middletemporal_part26_area	10.3087				15	1.51051e+06	1	10.9974					32	11.8989	12.4123	11.42
lh_middletemporal_part27_area	12.3552				14	1.66322e+06	1	11.5722					32.0811	11.899	12.4123	11.4201
lh_parahippocampal_part1_area	11.6472				10	1.78585e+06	1	11.6167					32.1622	11.899	12.4123	11.4201
lh_parahippocampal_part2_area	11.5944				21	1.8305e+06	1	12.8582					32.2432	11.899	12.4123	11.4202
lh_parahippocampal_part3_area	11.6971				14	1.55677e+06	1	12.2872					32.3243	11.899	12.4123	11.4202
lh_parahippocampal_part4_area	10.9011				12	1.58016e+06	1	12.5717					32.4054	11.899	12.4122	11.4202
lh_parahippocampal_part5_area	11.4746				8	1.64186e+06	1	11.3172					32.4865	11.899	12.4122	11.4202
lh_parahippocampal_part6_area	10.8844				21	1.72677e+06	1	11.461					32.5676	11.899	12.4121	11.4202
lh_parahippocampal_part7_area	11.5689				10	1.61095e+06	1	11.618					32.6486	11.8989	12.412	11.4202
lh_parahippocampal_part8_area	11.355				12	1.64971e+06	1	11.6683					32.7297	11.8989	12.412	11.4201
lh_paracentral_part1_area	12.3033				14	1.75413e+06	0	11.3825					32.8108	11.8988	12.4119	11.4201
lh_paracentral_part2_area	11.2792				20	1.57695e+06	0	13.0497					32.8919	11.8987	12.4118	11.42
lh_paracentral_part3_area	11.5664				13	1.51852e+06	1	10.8681					32.973	11.8986	12.4116	11.42
lh_paracentral_part4_area	12.7076				8	1.50337e+06	1	11.222					33.0541	11.8985	12.4115	11.4199
lh_paracentral_part5_area	10.69				14	1.737e+06	0	11.9212					33.1351	11.8984	12.4114	11.4198
lh_paracentral_part6_area	12.8173				12	1.49966e+06	1	11.1383					33.2162	11.8983	12.4112	11.4197
lh_paracentral_part7_area	13.1861				14	1.80824e+06	1	12.5232					33.2973	11.8981	12.4111	11.4196
lh_paracentral_part8_area	11.8478				15	1.91642e+06	1	14.1293					33.3784	11.898	12.4109	11.4195
lh_paracentral_part9_area	11.2636				17	1.54878e+06	0	11.0911					33.4595	11.8978	12.4107	11.4193
lh_paracentral_part10_area	12.031				8	1.57426e+06	1	12.7828					33.5405	11.8977	12.4105	11.4192
lh_paracentral_part11_area	11.5175				19	1.53597e+06	1	12.546					33.6216	11.8975	12.4103	11.419
lh_paracentral_part12_area	11.078				14	1.9202e+06	1	12.9645					33.7027	11.8973	12.41	11.4188
lh_paracentral_part13_area	11.1822				14	1.31625e+06	0	11.8915					33.7838	11.8971	12.4098	11.4187
lh_parsopercularis_part1_area	13.6027				14	1.6593e+06	1	12.6938					33.8649	11.8969	12.4096	11.4185
lh_parsopercularis_part2_area	12.6446				10	1.68627e+06	1	12.5304					33.9459	11.8966	12.4093	11.4183
lh_parsopercularis_part3_area	11.9505				12	1.79447e+06	1	12.7188					34.027	11.8964	12.409	11.4181
lh_parsopercularis_part4_area	11.8954				16	2.05902e+06	1	13.1213					34.1081	11.8962	12.4088	11.4178
lh_parsopercularis_part5_area	10.1293				11	1.52731e+06	0	10.9947					34.1892	11.8959	12.4085	11.4176
lh_parsopercularis_part6_area	12.1742				20	1.46075e+06	0	12.4246					34.2703	11.8956	12.4082	11.4174
lh_parsopercularis_part7_area	11.167				19	1.3935e+06	0	12.3646					34.3514	11.8953	12.4079	11.4171
lh_parsopercularis_part8_area	11.5118				10	1.61926e+06	1	12.749					34.4324	11.8951	12.4076	11.4169
lh_parsopercularis_part9_area	11.3915				18	1.3762e+06	0	11.4893					34.5135	11.8948	12.4072	11.4166
lh_parsopercularis_part10_area	10.1238				20	1.68603e+06	1	12.1428					34.5946	11.8945	12.4069	11.4163
lh_parsopercularis_part11_area	10.9876				18	1.2062e+06	0	11.5279					34.6757	11.8941	12.4065	11.416
lh_parsopercularis_part12_area	11.3459				16	1.59936e+06	0	11.5753					34.7568	11.8938	12.4062	11.4157
lh_parsopercularis_part13_area	10.7798				19	1.43313e+06	0	11.9653					34.8378	11.8935	12.4058	11.4154
lh_parsopercularis_part14_area	10.5921				9	1.53133e+06	0	12.3428					34.9189	11.8931	12.4054	11.4151
lh_parsopercularis_part15_area	10.9323				9	1.65113e+06	1	12.6213					35	11.8928	12.405	11.4148
lh_parsorbitalis_part1_area	10.4127				16	1.43679e+06	0	12.8528					35.0811	11.8924	12.4046	11.4144
lh_parsorbitalis_part2_area	10.0344				16	1.43008e+06	0	12.6437					35.1622	11.892	12.4042	11.4141
lh_parsorbitalis_part3_area	10.9546				9	1.63898e+06	0	11.7193					35.2432	11.8916	12.4038	11.4137
lh_parsorbitalis_part4_area	10.9517				21	1.53311e+06	0	10.8334					35.3243	11.8913	12.4034	11.4134
lh_parsorbitalis_part5_area	10.3994				13	1.51258e+06	0	12.0289					35.4054	11.8909	12.403	11.413
lh_parsorbitalis_part6_area	10.8882				20	1.46165e+06	0	12.1483					35.4865	11.8904	12.4025	11.4126
lh_parstriangularis_part1_area	12.319				21	1.78829e+06	1	13.2605					35.5676	11.89	12.4021	11.4122
lh_parstriangularis_part2_area	11.6172				9	1.53187e+06	0	10.6708					35.6486	11.8896	12.4016	11.4118
lh_parstriangularis_part3_area	10.3751				19	1.40354e+06	0	12.1895					35.7297	11.8892	12.4012	11.4114
lh_parstriangularis_part4_area	12.355				18	1.56307e+06	0	11.8033					35.8108	11.8887	12.4007	11.411
lh_parstriangularis_part5_area	13.9448				14	1.55349e+06	1	12.1847					35.8919	11.8883	12.4002	11.4106
lh_parstriangularis_part6_area	12.2776				11	1.52822e+06	1	11.6725					35.973	11.8878	12.3997	11.4102
lh_parstriangularis_part7_area	11.1674				9	1.73342e+06	1	12.8179					36.0541	11.8874	12.3992	11.4098
lh_parstriangularis_part8_area	12.061				12	1.53569e+06	0	12.3682					36.1351	11.8869	12.3987	11.4093
lh_parstriangularis_part9_area	11.0227				12	2.04841e+06	1	12.4596					36.2162	11.8864	12.3982	11.4089
lh_parstriangularis_part10_area	10.676				21	1.37394e+06	0	13.3395					36.2973	11.8859	12.3977	11.4084
lh_parstriangularis_part11_area	11.7789				13	1.58946e+06	0	11.8348					36.3784	11.8854	12.3972	11.4079
lh_pericalcarine_part1_area	13.2138				13	1.68072e+06	0	12.1466					36.4595	11.8849	12.3966	11.4075
lh_pericalcarine_part2_area	12.7423				17	1.4055e+06	0	12.4601					36.5405	11.8844	12.3961	11.407
lh_pericalcarine_part3_area	13.1385				13	1.64628e+06	0	10.983					36.6216	11.8839	12.3955	11.4065
lh_pericalcarine_part4_area	13.0659				10	1.6021e+06	0	12.6048					36.7027	11.8834	12.395	11.406
lh_pericalcarine_part5_area	13.2134				18	1.82887e+06	1	11.598					36.7838	11.8828	12.3944	11.4055
lh_pericalcarine_part6_area	12.7012				13	1.51572e+06	0	12.3275					36.8649	11.8823	12.3938	11.4049
lh_pericalcarine_part7_area	12.9987				14	1.73113e+06	1	11.5644					36.9459	11.8817	12.3932	11.4044
lh_pericalcarine_part8_area	14.111				20	1.39654e+06	0	11.0117					37.027	11.8811	12.3926	11.4039
lh_pericalcarine_part9_area	14.2569				17	1.35697e+06	0	12.454					37.1081	11.8806	12.392	11.4033
lh_pericalcarine_part10_area	12.8463				21	1.60474e+06	1	11.0876					37.1892	11.88	12.3914	11.4028
lh_pericalcarine_part11_area	13.4229				12	1.58711e+06	1	12.5166					37.2703	11.8794	12.3907	11.4022
lh_pericalcarine_part12_area	12.7034				11	1.43074e+06	0	11.8957					37.3514	11.8787	12.3901	11.4016
lh_postcentral_part1_area	11.7274				21	1.49155e+06	0	11.5975					37.4324	11.8781	12.3894	11.401
lh_postcentral_part2_area	12.1099				14	1.81697e+06	1	11.9639					37.5135	11.8775	12.3888	11.4004
lh_postcentral_part3_area	10.314				19	1.68973e+06	1	10.9274					37.5946	11.8768	12.3881	11.3998
lh_postcentral_part4_area	12.7798				13	1.87113e+06	1	12.3805					37.6757	11.8762	12.3874	11.3992
lh_postcentral_part5_area	10.858				18	1.67897e+06	1	10.0575					37.7568	11.8755	12.3867	11.3985
lh_postcentral_part6_area	12.3527				16	1.42449e+06	0	11.6273					37.8378	11.8748	12.386	11.3979
lh_postcentral_part7_area	13.3904				13	1.18032e+06	0	11.5451					37.9189	11.8742	12.3853	11.3972
lh_postcentral_part8_area	13.8325				17	1.94341e+06	1	13.1253					38	11.8735	12.3845	11.3966
lh_postcentral_part9_area	11.2736				12	1.38252e+06	0	13.1377					38.0811	11.8727	12.3838	11.3959
lh_postcentral_part10_area	13.7012				20	1.60608e+06	1	11.4553					38.1622	11.872	12.383	11.3952
lh_postcentral_part11_area	12.6883				20	1.49017e+06	1	10.7584					38.2432	11.8713	12.3823	11.3945
lh_postcentral_part12_area	14.0119				16	1.38787e+06	0	11.6592					38.3243	11.8706	12.3815	11.3938
lh_postcentral_part13_area	12.3373				12	1.64207e+06	0	12.201					38.4054	11.8698	12.3807	11.3931
lh_postcentral_part14_area	13.1612				16	1.73218e+06	1	11.7245					38.4865	11.869	12.3799	11.3923
lh_postcentral_part15_area	10.1856				13	1.73684e+06	0	12.4192					38.5676	11.8683	12.3791	11.3916
lh_postcentral_part16_area	10.6292				12	1.52743e+06	0	12.2514					38.6486	11.8675	12.3783	11.3908
lh_postcentral_part17_area	13.4977				20	1.37377e+06	0	11.7169					38.7297	11.8667	12.3774	11.3901
lh_postcentral_part18_area	11.9138				13	1.66944e+06	0	12.1729					38.8108	11.8659	12.3766	11.3893
lh_postcentral_part19_area	14.0079				19	1.77017e+06	1	12.8506					38.8919	11.8651	12.3757	11.3885
lh_postcentral_part20_area	14.4501				17	1.66178e+06	1	12.9696					38.973	11.8642	12.3749	11.3877
lh_postcentral_part21_area	11.888				10	1.5341e+06	1	11.0255					39.0541	11.8634	12.374	11.3869
lh_postcentral_part22_area	14.1755				18	1.65334e+06	1	13.4346					39.1351	11.8625	12.3731	11.3861
lh_postcentral_part23_area	13.3891				17	1.63038e+06	0	11.4426					39.2162	11.8617	12.3722	11.3853
lh_postcentral_part24_area	10.9904				10	1.52456e+06	0	11.4217					39.2973	11.8608	12.3713	11.3845
lh_postcentral_part25_area	12.9793				16	1.67952e+06	1	11.2063					39.3784	11.86	12.3704	11.3836
lh_postcentral_part26_area	12.4685				19	1.88746e+06	1	11.3142					39.4595	11.8591	12.3695	11.3828
lh_postcentral_part27_area	13.4953				11	1.61537e+06	1	11.6212					39.5405	11.8582	12.3686	11.3819
lh_postcentral_part28_area	12.8911				15	1.85263e+06	0	11.1938					39.6216	11.8573	12.3677	11.3811
lh_postcentral_part29_area	11.5604				13	1.54433e+06	0	11.2371					39.7027	11.8564	12.3667	11.3802
lh_postcentral_part30_area	13.2176				10	1.64611e+06	1	10.9405					39.7838	11.8555	12.3658	11.3793
lh_postcentral_part31_area	13.0189				13	1.60263e+06	1	11.246					39.8649	11.8546	12.3648	11.3784
lh_postcentral_part32_area	12.63				16	1.68242e+06	1	11.9569					39.9459	11.8537	12.3639	11.3776
lh_postcentral_part33_area	13.8028				21	1.63524e+06	1	10.8074					40.027	11.8527	12.3629	11.3767
lh_postcentral_part34_area	12.3527				17	1.51387e+06	1	10.5984					40.1081	11.8518	12.362	11.3758
lh_postcentral_part35_area	12.5337				15	1.52734e+06	0	12.4867					40.1892	11.8509	12.361	11.3749
lh_postcentral_part36_area	10.3091				13	1.75468e+06	0	12.7649					40.2703	11.8499	12.36	11.374
lh_postcentral_part37_area	13.5433				20	1.47474e+06	0	11.6433					40.3514	11.849	12.3591	11.3731
lh_postcentral_part38_area	12.6562				18	1.67304e+06	1	13.8847					40.4324	11.8481	12.3581	11.3722
lh_postcentral_part39_area	11.334				8	1.78285e+06	0	12.987					40.5135	11.8471	12.3571	11.3713
lh_postcentral_part40_area	10.4567				14	1.34381e+06	0	12.373					40.5946	11.8462	12.3562	11.3704
lh_posteriorcingulate_part1_area	10.57				9	1.47234e+06	0	12.1587					40.6757	11.8453	12.3552	11.3695
lh_posteriorcingulate_part2_area	11.5421				20	1.48184e+06	0	12.5844					40.7568	11.8443	12.3542	11.3686
lh_posteriorcingulate_part3_area	12.7566				13	1.50794e+06	0	11.5798					40.8378	11.8434	12.3533	11.3677
lh_posteriorcingulate_part4_area	10.3517				21	1.76002e+06	1	12.4363					40.9189	11.8425	12.3523	11.3668
lh_posteriorcingulate_part5_area	11.1917				17	1.35012e+06	0	11.7631					41	11.8415	12.3513	11.3658
lh_posteriorcingulate_part6_area	12.8431				13	1.47077e+06	0	12.0877					41.0811	11.8406	12.3504	11.365
lh_posteriorcingulate_part7_area	10.5185				14	1.78115e+06	1	12.4127					41.1622	11.8397	12.3494	11.3641
lh_posteriorcingulate_part8_area	11.1489				10	1.62132e+06	1	12.1913					41.2432	11.8388	12.3485	11.3632
lh_posteriorcingulate_part9_area	12.6077				16	1.53836e+06	0	11.8222					41.3243	11.8379	12.3475	11.3623
lh_posteriorcingulate_part10_area	11.1009				16	1.53271e+06	0	11.2753					41.4054	11.8369	12.3466	11.3614
lh_posteriorcingulate_part11_area	12.6126				14	1.87854e+06	1	12.3394					41.4865	11.836	12.3456	11.3605
lh_posteriorcingulate_part12_area	11.0713				10	1.39147e+06	0	11.7616					41.5676	11.8351	12.3447	11.3596
lh_precentral_part1_area	13.5315				16	1.57079e+06	0	13.1231					41.6486	11.8342	12.3438	11.3588
lh_precentral_part2_area	12.4007				10	1.80118e+06	1	11.2808					41.7297	11.8333	12.3429	11.3579
lh_precentral_part3_area	11.5109				14	1.68824e+06	0	11.3728					41.8108	11.8324	12.3419	11.357
lh_precentral_part4_area	13.4084				12	1.86246e+06	1	11.3611					41.8919	11.8316	12.341	11.3562
lh_precentral_part5_area	10.7005				8	1.59881e+06	0	13.0763					41.973	11.8307	12.3401	11.3553
lh_precentral_part6_area	10.9995				14	1.53445e+06	1	12.2084					42.0541	11.8298	12.3392	11.3545
lh_precentral_part7_area	11.2872				11	1.33794e+06	0	10.3568					42.1351	11.829	12.3384	11.3536
lh_precentral_part8_area	14.103				15	1.68943e+06	1	11.922					42.2162	11.8281	12.3375	11.3528
lh_precentral_part9_area	12.726				8	1.4121e+06	0	11.9516					42.2973	11.8273	12.3366	11.352
lh_precentral_part10_area	11.8433				21	1.53619e+06	1	12.3566					42.3784	11.8264	12.3358	11.3512
lh_precentral_part11_area	10.4527				20	1.55619e+06	0	13.0963					42.4595	11.8256	12.3349	11.3503
lh_precentral_part12_area	12.2309				10	1.27649e+06	0	11.5193					42.5405	11.8248	12.3341	11.3495
lh_precentral_part13_area	10.4494				14	1.64587e+06	1	12.3687					42.6216	11.824	12.3332	11.3488
lh_precentral_part14_area	10.7869				11	1.67687e+06	1	11.0228					42.7027	11.8232	12.3324	11.348
lh_precentral_part15_area	12.6858				19	1.78417e+06	1	13.1576					42.7838	11.8224	12.3316	11.3472
lh_precentral_part16_area	10.67				18	1.20854e+06	0	12.4447					42.8649	11.8216	12.3308	11.3464
lh_precentral_part17_area	11.4256				13	1.81603e+06	1	12.1388					42.9459	11.8208	12.33	11.3457
lh_precentral_part18_area	10.9692				16	1.75162e+06	1	11.6688					43.027	11.82	12.3292	11.3449
lh_precentral_part19_area	11.2968				12	1.48372e+06	0	12.7775					43.1081	11.8193	12.3285	11.3442
lh_precentral_part20_area	11.1287				20	1.42254e+06	1	10.8339					43.1892	11.8186	12.3277	11.3435
lh_precentral_part21_area	13.5874				15	1.86118e+06	1	11.6581					43.2703	11.8178	12.327	11.3427
lh_precentral_part22_area	12.0033				15	1.47336e+06	0	12.0692					43.3514	11.8171	12.3263	11.342
lh_precentral_part23_area	14.3289				21	1.4605e+06	0	12.1024					43.4324	11.8164	12.3255	11.3414
lh_precentral_part24_area	12.47				21	1.515e+06	0	12.5061					43.5135	11.8157	12.3248	11.3407
lh_precentral_part25_area	12.9486				16	1.81827e+06	1	10.9099					43.5946	11.815	12.3241	11.34
lh_precentral_part26_area	10.5262				18	1.42909e+06	0	11.9605					43.6757	11.8144	12.3235	11.3393
lh_precentral_part27_area	13.0678				15	1.45921e+06	0	11.9673					43.7568	11.8137	12.3228	11.3387
lh_precentral_part28_area	12.0483				16	1.36998e+06	0	11.5823					43.8378	11.8131	12.3222	11.3381
lh_precentral_part29_area	12.1995				16	2.02097e+06	1	11.469					43.9189	11.8125	12.3215	11.3374
lh_precentral_part30_area	11.9449				9	1.53354e+06	1	12.8522					44	11.8118	12.3209	11.3368
lh_precentral_part31_area	10.9865				16	1.70375e+06	1	12.6078					44.0811	11.8112	12.3203	11.3362
lh_precentral_part32_area	10.6991				20	1.68513e+06	0	11.4624					44.1622	11.8107	12.3197	11.3357
lh_precentral_part33_area	11.0895				15	1.66777e+06	0	12.5772					44.2432	11.8101	12.3192	11.3351
lh_precentral_part34_area	10.4802				17	1.51701e+06	0	13.2959					44.3243	11.8095	12.3186	11.3345
lh_precentral_part35_area	10.4646				15	1.68513e+06	1	12.4515					44.4054	11.809	12.318	11.334
lh_precentral_part36_area	10.9052				12	1.66917e+06	1	12.3585					44.4865	11.8085	12.3175	11.3335
lh_precentral_part37_area	13.3498				19	1.52246e+06	0	13.3103					44.5676	11.8079	12.317	11.333
lh_precentral_part38_area	10.6941				12	1.62824e+06	0	11.7407					44.6486	11.8074	12.3165	11.3325
lh_precentral_part39_area	14.0362				10	1.63378e+06	1	10.7877					44.7297	11.8069	12.316	11.332
lh_precentral_part40_area	10.6906				20	1.36385e+06	0	11.6651					44.8108	11.8065	12.3156	11.3315
lh_precentral_part41_area	11.3677				13	1.5561e+06	0	13.0427					44.8919	11.806	12.3151	11.331
lh_precentral_part42_area	10.9134				16	1.74054e+06	1	13.0639					44.973	11.8056	12.3147	11.3306
lh_precentral_part43_area	11.7054				14	1.75093e+06	0	11.7606					45.0541	11.8051	12.3142	11.3301
lh_precentral_part44_area	11.0988				21	1.46969e+06	0	12.0498					45.1351	11.8047	12.3138	11.3297
lh_precentral_part45_area	12.1867				8	1.33242e+06	0	11.5851					45.2162	11.8043	12.3134	11.3293
lh_precentral_part46_area	11.3021				20	1.69709e+06	1	12.033					45.2973	11.8039	12.313	11.3289
lh_precuneus_part1_area	12.0277				13	1.58551e+06	1	12.2689					45.3784	11.8035	12.3127	11.3285
lh_precuneus_part2_area	11.8663				15	1.62848e+06	0	11.5379					45.4595	11.8032	12.3123	11.3281
lh_precuneus_part3_area	10.6645				14	1.60088e+06	1	12.7605					45.5405	11.8028	12.312	11.3278
lh_precuneus_part4_area	11.8058				10	1.82218e+06	1	12.919					45.6216	11.8025	12.3117	11.3274
lh_precuneus_part5_area	14.3719				20	1.66968e+06	1	11.0468					45.7027	11.8022	12.3114	11.3271
lh_precuneus_part6_area	14.1277				21	1.64329e+06	1	11.2896					45.7838	11.8019	12.3111	11.3268
lh_precuneus_part7_area	13.5926				10	1.41699e+06	0	11.6672					45.8649	11.8016	12.3108	11.3265
lh_precuneus_part8_area	10.432				8	1.36722e+06	0	10.5482					45.9459	11.8013	12.3106	11.3262
lh_precuneus_part9_area	10.3722				19	1.58042e+06	0	12.9691					46.027	11.8011	12.3103	11.3259
lh_precuneus_part10_area	13.7709				15	1.54645e+06	0	12.582					46.1081	11.8008	12.3101	11.3257
lh_precuneus_part11_area	12.8958				16	1.78898e+06	1	11.981					46.1892	11.8006	12.3099	11.3254
lh_precuneus_part12_area	11.5935				19	1.48491e+06	0	12.3152					46.2703	11.8004	12.3097	11.3252
lh_precuneus_part13_area	13.5553				9	1.49093e+06	0	11.1016					46.3514	11.8002	12.3095	11.325
lh_precuneus_part14_area	13.0744				20	1.68688e+06	1	12.2112					46.4324	11.8	12.3093	11.3248
lh_precuneus_part15_area	10.1689				12	1.39946e+06	0	12.4394					46.5135	11.7998	12.3092	11.3246
lh_precuneus_part16_area	12.0638				18	1.29862e+06	0	12.2298					46.5946	11.7996	12.309	11.3244
lh_precuneus_part17_area	9.95944				21	1.48935e+06	0	11.8428					46.6757	11.7995	12.3089	11.3242
lh_precuneus_part18_area	10.9321				13	1.67874e+06	0	13.277					46.7568	11.7993	12.3088	11.324
lh_precuneus_part19_area	12.8326				15	1.47089e+06	1	11.0879					46.8378	11.7992	12.3087	11.3239
lh_precuneus_part20_area	10.9555				12	1.59531e+06	0	13.8495					46.9189	11.7991	12.3086	11.3238
lh_precuneus_part21_area	11.4798				20	1.97227e+06	1	12.0903					47	11.799	12.3085	11.3236
lh_precuneus_part22_area	12.592				9	1.49274e+06	0	10.6648					47.0811	11.7989	12.3085	11.3235
lh_precuneus_part23_area	12.1854				8	1.62447e+06	0	11.5046					47.1622	11.7988	12.3084	11.3234
lh_precuneus_part24_area	12.371				15	1.51875e+06	0	11.8667					47.2432	11.7988	12.3084	11.3233
lh_precuneus_part25_area	11.4689				12	1.90185e+06	1	12.0249					47.3243	11.7987	12.3084	11.3232
lh_precuneus_part26_area	11.8505				10	1.60881e+06	1	11.9666					47.4054	11.7987	12.3084	11.3231
lh_precuneus_part27_area	12.4996				10	1.93876e+06	1	12.8141					47.4865	11.7986	12.3084	11.3231
lh_precuneus_part28_area	12.6853				16	1.66283e+06	0	12.2361					47.5676	11.7986	12.3084	11.323
lh_precuneus_part29_area	10.3389				15	2.08298e+06	1	12.7437					47.6486	11.7986	12.3084	11.323
lh_precuneus_part30_area	12.2375				18	1.46813e+06	0	12.4986					47.7297	11.7986	12.3084	11.3229
lh_precuneus_part31_area	10.9577				17	1.61818e+06	0	12.3748					47.8108	11.7986	12.3085	11.3229
lh_precuneus_part32_area	10.7758				8	1.52038e+06	0	11.3328					47.8919	11.7986	12.3085	11.3229
lh_precuneus_part33_area	11.0701				16	1.59913e+06	0	12.3002					47.973	11.7986	12.3086	11.3229
lh_precuneus_part34_area	11.3886				13	1.62101e+06	0	11.5104					48.0541	11.7987	12.3087	11.3229
lh_rostralanteriorcingulate_part1_area	11.2797				14	1.62498e+06	1	11.9659					48.1351	11.7988	12.3088	11.323
lh_rostralanteriorcingulate_part2_area	10.8071				9	1.45409e+06	0	11.5473					48.2162	11.7988	12.3089	11.323
lh_rostralanteriorcingulate_part3_area	10.7331				10	1.77275e+06	0	11.5994					48.2973	11.7989	12.3091	11.323
lh_rostralanteriorcingulate_part4_area	11.6364				14	1.63877e+06	1	11.5484					48.3784	11.799	12.3092	11.3231
lh_rostralanteriorcingulate_part5_area	11.2374				10	1.49948e+06	1	10.5212					48.4595	11.7991	12.3094	11.3232
lh_rostralanteriorcingulate_part6_area	11.2214				9	1.40983e+06	1	12.9074					48.5405	11.7993	12.3095	11.3233
lh_rostralanteriorcingulate_part7_area	11.3213				15	1.50719e+06	0	11.1453					48.6216	11.7994	12.3097	11.3234
lh_rostralmiddlefrontal_part1_area	13.699				9	1.46515e+06	0	12.6546					48.7027	11.7996	12.3099	11.3235
lh_rostralmiddlefrontal_part2_area	12.3247				15	1.37086e+06	0	11.0834					48.7838	11.7997	12.3102	11.3236
lh_rostralmiddlefrontal_part3_area	11.5703				11	1.61048e+06	0	12.2112					48.8649	11.7999	12.3104	11.3238
lh_rostralmiddlefrontal_part4_area	12.2972				13	1.46865e+06	0	11.8883					48.9459	11.8001	12.3107	11.3239
lh_rostralmiddlefrontal_part5_area	13.3781				9	1.46194e+06	0	10.5976					49.027	11.8004	12.3109	11.3241
lh_rostralmiddlefrontal_part6_area	11.9153				13	1.78713e+06	0	12.3176					49.1081	11.8006	12.3112	11.3243
lh_rostralmiddlefrontal_part7_area	12.3621				20	1.49988e+06	0	13.2566					49.1892	11.8009	12.3116	11.3245
lh_rostralmiddlefrontal_part8_area	13.8738				12	1.63198e+06	0	11.3285					49.2703	11.8012	12.3119	11.3248
lh_rostralmiddlefrontal_part9_area	14.1696				9	1.79413e+06	1	12.0679					49.3514	11.8015	12.3123	11.325
lh_rostralmiddlefrontal_part10_area	12.2562				9	1.55708e+06	0	11.6462					49.4324	11.8018	12.3126	11.3253
lh_rostralmiddlefrontal_part11_area	11.7814				14	1.54001e+06	1	11.9827					49.5135	11.8021	12.313	11.3256
lh_rostralmiddlefrontal_part12_area	13.099				20	1.78873e+06	1	11.5819					49.5946	11.8025	12.3134	11.3259
lh_rostralmiddlefrontal_part13_area	11.8093				18	1.32948e+06	0	11.8505					49.6757	11.8029	12.3139	11.3262
lh_rostralmiddlefrontal_part14_area	12.1028				12	1.4917e+06	0	13.5145					49.7568	11.8032	12.3143	11.3265
lh_rostralmiddlefrontal_part15_area	12.4259				9	1.27312e+06	0	10.898					49.8378	11.8037	12.3148	11.3269
lh_rostralmiddlefrontal_part16_area	13.3807				19	1.65314e+06	1	12.958					49.9189	11.8041	12.3153	11.3273
lh_rostralmiddlefrontal_part17_area	10.3547				9	1.4358e+06	0	10.809					50	11.8045	12.3158	11.3276
lh_rostralmiddlefrontal_part18_area	10.7585				19	1.72511e+06	1	11.502					50.0811	11.805	12.3163	11.3281
lh_rostralmiddlefrontal_part19_area	11.611				8	1.474e+06	0	12.262					50.1622	11.8055	12.3169	11.3285
lh_rostralmiddlefrontal_part20_area	11.8371				14	1.64545e+06	1	11.8277					50.2432	11.806	12.3175	11.3289
lh_rostralmiddlefrontal_part21_area	11.9557				8	1.48988e+06	0	10.1158					50.3243	11.8065	12.3181	11.3294
lh_rostralmiddlefrontal_part22_area	13.6893				11	1.73798e+06	0	10.7455					50.4054	11.807	12.3187	11.3299
lh_rostralmiddlefrontal_part23_area	12.4301				18	1.75585e+06	1	12.2382					50.4865	11.8076	12.3193	11.3303
lh_rostralmiddlefrontal_part24_area	13.5594				14	1.76826e+06	0	12.2833					50.5676	11.8082	12.3199	11.3309
lh_rostralmiddlefrontal_part25_area	14.1096				15	1.75249e+06	1	12.3096					50.6486	11.8088	12.3206	11.3314
lh_rostralmiddlefrontal_part26_area	11.7561				19	1.74998e+06	1	11.6062					50.7297	11.8094	12.3213	11.3319
lh_rostralmiddlefrontal_part27_area	13.9962				16	1.44776e+06	0	11.0637					50.8108	11.81	12.322	11.3325
lh_rostralmiddlefrontal_part28_area	12.0605				15	1.87048e+06	1	12.3382					50.8919	11.8107	12.3228	11.3331
lh_rostralmiddlefrontal_part29_area	13.3338				15	1.73865e+06	1	10.7537					50.973	11.8114	12.3235	11.3337
lh_rostralmiddlefrontal_part30_area	12.8154				11	1.8623e+06	1	11.9308					51.0541	11.8121	12.3243	11.3343
lh_rostralmiddlefrontal_part31_area	11.647				18	1.64828e+06	0	12.2321					51.1351	11.8128	12.3251	11.335
lh_rostralmiddlefrontal_part32_area	11.559				8	1.61926e+06	0	12.1907					51.2162	11.8135	12.3259	11.3356
lh_rostralmiddlefrontal_part33_area	11.4075				9	1.43086e+06	0	12.4866					51.2973	11.8142	12.3267	11.3363
lh_rostralmiddlefrontal_part34_area	12.5212				13	1.65134e+06	0	11.8027					51.3784	11.815	12.3276	11.337
lh_rostralmiddlefrontal_part35_area	11.7022				17	1.54368e+06	1	11.0469					51.4595	11.8158	12.3284	11.3377
lh_rostralmiddlefrontal_part36_area	12.3001				21	1.63183e+06	1	11.3728					51.5405	11.8166	12.3293	11.3384
lh_rostralmiddlefrontal_part37_area	13.5307				17	1.66978e+06	0	12.3305					51.6216	11.8174	12.3302	11.3391
lh_rostralmiddlefrontal_part38_area	12.8379				13	1.58784e+06	0	11.3321					51.7027	11.8182	12.3311	11.3399
lh_rostralmiddlefrontal_part39_area	14.0654				10	1.51056e+06	0	12.3333					51.7838	11.8191	12.3321	11.3407
lh_rostralmiddlefrontal_part40_area	12.197				15	1.59152e+06	1	10.3041					51.8649	11.82	12.333	11.3415
lh_rostralmiddlefrontal_part41_area	13.0847				21	1.47245e+06	0	12.0453					51.9459	11.8208	12.334	11.3423
lh_rostralmiddlefrontal_part42_area	13.0354				13	1.53744e+06	0	12.7171					52.027	11.8217	12.335	11.3431
lh_rostralmiddlefrontal_part43_area	13.152				12	1.91901e+06	1	11.8614					52.1081	11.8226	12.336	11.3439
lh_rostralmiddlefrontal_part44_area	12.2523				16	1.56651e+06	0	13.0449					52.1892	11.8236	12.337	11.3447
lh_rostralmiddlefrontal_part45_area	12.8027				21	1.6031e+06	1	11.759					52.2703	11.8245	12.338	11.3456
lh_rostralmiddlefrontal_part46_area	12.6899				20	1.77557e+06	0	12.2958					52.3514	11.8255	12.3391	11.3465
lh_rostralmiddlefrontal_part47_area	12.0654				14	1.73384e+06	1	12.0302					52.4324	11.8264	12.3402	11.3473
lh_rostralmiddlefrontal_part48_area	11.822				14	1.73477e+06	1	12.7053					52.5135	11.8274	12.3412	11.3482
lh_superiorfrontal_part1_area	11.3996				9	1.64278e+06	1	12.333					52.5946	11.8284	12.3423	11.3492
lh_superiorfrontal_part2_area	11.895				10	1.47511e+06	0	12.5487					52.6757	11.8294	12.3435	11.3501
lh_superiorfrontal_part3_area	11.2299				16	1.56861e+06	1	12.7173					52.7568	11.8305	12.3446	11.351
lh_superiorfrontal_part4_area	11.6198				21	1.45586e+06	0	11.7112					52.8378	11.8315	12.3457	11.352
lh_superiorfrontal_part5_area	10.9157				15	1.76183e+06	1	13.2034					52.9189	11.8326	12.3469	11.3529
lh_superiorfrontal_part6_area	12.992				13	1.91972e+06	1	13.0591					53	11.8336	12.3481	11.3539
lh_superiorfrontal_part7_area	10.4633				13	1.73322e+06	1	10.7704					53.0811	11.8347	12.3493	11.3549
lh_superiorfrontal_part8_area	12.1017				13	1.55073e+06	0	11.0484					53.1622	11.8358	12.3505	11.3559
lh_superiorfrontal_part9_area	11.3999				10	1.67403e+06	1	11.5238					53.2432	11.837	12.3517	11.357
lh_superiorfrontal_part10_area	11.3689				12	1.52336e+06	0	12.4319					53.3243	11.8381	12.3529	11.358
lh_superiorfrontal_part11_area	13.323				20	1.52826e+06	0	11.283					53.4054	11.8393	12.3542	11.3591
lh_superiorfrontal_part12_area	11.7365				12	1.35711e+06	0	11.8917					53.4865	11.8404	12.3555	11.3601
lh_superiorfrontal_part13_area	12.1419				10	1.71998e+06	0	12.0991					53.5676	11.8416	12.3568	11.3612
lh_superiorfrontal_part14_area	11.1476				18	1.87104e+06	1	12.6211					53.6486	11.8428	12.3581	11.3623
lh_superiorfrontal_part15_area	11.1438				10	1.60818e+06	0	11.4001					53.7297	11.844	12.3594	11.3635
lh_superiorfrontal_part16_area	10.8976				10	1.69051e+06	1	12.5626					53.8108	11.8453	12.3608	11.3646
lh_superiorfrontal_part17_area	13.3905				14	1.79301e+06	1	13.0764					53.8919	11.8465	12.3621	11.3657
lh_superiorfrontal_part18_area	12.9572				15	1.42783e+06	0	11.9722					53.973	11.8478	12.3635	11.3669
lh_superiorfrontal_part19_area	10.9822				13	1.67244e+06	0	12.3913					54.0541	11.8491	12.3649	11.3681
lh_superiorfrontal_part20_area	10.8442				19	1.64185e+06	0	12.0394					54.1351	11.8504	12.3663	11.3693
lh_superiorfrontal_part21_area	12.7206				14	1.62168e+06	1	12.242					54.2162	11.8517	12.3678	11.3705
lh_superiorfrontal_part22_area	10.9505				16	1.45826e+06	0	11.8126					54.2973	11.853	12.3692	11.3717
lh_superiorfrontal_part23_area	12.2908				14	1.76008e+06	1	12.918					54.3784	11.8543	12.3707	11.3729
lh_superiorfrontal_part24_area	10.7121				14	1.71736e+06	1	11.8915					54.4595	11.8557	12.3721	11.3742
lh_superiorfrontal_part25_area	10.4313				9	1.48321e+06	0	12.4909					54.5405	11.8571	12.3736	11.3755
lh_superiorfrontal_part26_area	12.1745				12	1.87751e+06	1	13.9591					54.6216	11.8585	12.3751	11.3767
lh_superiorfrontal_part27_area	10.7028				15	1.66698e+06	0	11.3291					54.7027	11.8599	12.3766	11.378
lh_superiorfrontal_part28_area	11.98				14	1.69398e+06	0	10.5516					54.7838	11.8613	12.3782	11.3793
lh_superiorfrontal_part29_area	10.0447				9	1.44533e+06	0	12.6776					54.8649	11.8627	12.3797	11.3806
lh_superiorfrontal_part30_area	12.0446				14	1.8794e+06	1	12.1399					54.9459	11.8641	12.3813	11.3819
lh_superiorfrontal_part31_area	14.4171				14	1.85667e+06	1	12.7931					55.027	11.8656	12.3828	11.3833
lh_superiorfrontal_part32_area	10.2295				11	1.65984e+06	0	12.187					55.1081	11.867	12.3844	11.3846
lh_superiorfrontal_part33_area	14.625				16	1.57768e+06	1	11.5099					55.1892	11.8685	12.386	11.386
lh_superiorfrontal_part34_area	13.396				19	1.55955e+06	0	12.0657					55.2703	11.87	12.3876	11.3873
lh_superiorfrontal_part35_area	10.5513				14	1.84417e+06	1	11.715					55.3514	11.8714	12.3892	11.3887
lh_superiorfrontal_part36_area	10.8181				12	1.60063e+06	1	11.2751					55.4324	11.8729	12.3908	11.3901
lh_superiorfrontal_part37_area	10.9427				16	1.27583e+06	0	12.2438					55.5135	11.8744	12.3925	11.3915
lh_superiorfrontal_part38_area	11.3483				10	1.66649e+06	0	10.6493					55.5946	11.8759	12.3941	11.3929
lh_superiorfrontal_part39_area	12.4333				11	1.44931e+06	0	11.5587					55.6757	11.8775	12.3958	11.3943
lh_superiorfrontal_part40_area	12.0192				18	1.54319e+06	0	11.3568					55.7568	11.879	12.3974	11.3957
lh_superiorfrontal_part41_area	11.6796				20	1.5416e+06	0	13.3453					55.8378	11.8805	12.3991	11.3971
lh_superiorfrontal_part42_area	11.3399				14	1.70644e+06	1	11.7121					55.9189	11.8821	12.4008	11.3985
lh_superiorfrontal_part43_area	10.9229				16	1.84634e+06	1	13.9627					56	11.8836	12.4024	11.4
lh_superiorfrontal_part44_area	10.5222				17	1.39472e+06	0	12.3327					56.0811	11.8852	12.4041	11.4014
lh_superiorfrontal_part45_area	10.5837				13	1.49716e+06	1	11.3611					56.1622	11.8867	12.4058	11.4028
lh_superiorfrontal_part46_area	10.4367				10	1.51928e+06	0	11.6034					56.2432	11.8883	12.4075	11.4043
lh_superiorfrontal_part47_area	11.4893				21	1.80867e+06	1	11.7747					56.3243	11.8899	12.4092	11.4057
lh_superiorfrontal_part48_area	10.8345				9	1.46039e+06	0	10.8724					56.4054	11.8914	12.4109	11.4072
lh_superiorfrontal_part49_area	10.7555				14	1.78628e+06	1	13.1091					56.4865	11.893	12.4126	11.4086
lh_superiorfrontal_part50_area	10.6241				9	1.60881e+06	0	12.8794					56.5676	11.8946	12.4144	11.4101
lh_superiorfrontal_part51_area	11.5613				21	1.31599e+06	0	12.3657					56.6486	11.8962	12.4161	11.4116
lh_superiorfrontal_part52_area	11.4637				8	1.58862e+06	1	11.7828					56.7297	11.8978	12.4178	11.413
lh_superiorfrontal_part53_area	10.5059				14	1.46993e+06	0	13.1662					56.8108	11.8994	12.4195	11.4145
lh_superiorfrontal_part54_area	11.1673				21	1.51829e+06	0	12.4433					56.8919	11.901	12.4212	11.416
lh_superiorfrontal_part55_area	10.5992				11	1.52928e+06	0	10.439					56.973	11.9026	12.423	11.4174
lh_superiorfrontal_part56_area	10.6322				21	1.46367e+06	0	12.021					57.0541	11.9042	12.4247	11.4189
lh_superiorfrontal_part57_area	10.6332				13	1.48994e+06	0	11.7858					57.1351	11.9057	12.4264	11.4204
lh_superiorfrontal_part58_area	11.1874				13	1.75701e+06	1	11.6058					57.2162	11.9073	12.4282	11.4219
lh_superiorfrontal_part59_area	10.8582				14	1.58134e+06	0	12.5031					57.2973	11.9089	12.4299	11.4233
lh_superiorfrontal_part60_area	10.5847				9	1.57065e+06	0	11.7234					57.3784	11.9105	12.4316	11.4248
lh_superiorfrontal_part61_area	10.6428				14	1.60955e+06	1	13.0405					57.4595	11.9121	12.4334	11.4263
lh_superiorfrontal_part62_area	10.2454				16	1.51413e+06	1	11.4674					57.5405	11.9137	12.4351	11.4278
lh_superiorfrontal_part63_area	10.6047				19	1.70791e+06	1	11.8551					57.6216	11.9153	12.4368	11.4292
lh_superiorfrontal_part64_area	10.5937				8	1.75434e+06	1	11.8836					57.7027	11.9169	12.4386	11.4307
lh_superiorfrontal_part65_area	10.4688				14	1.58068e+06	1	11.1493					57.7838	11.9185	12.4403	11.4322
lh_superiorfrontal_part66_area	10.2202				11	1.60232e+06	0	11.3509					57.8649	11.9201	12.442	11.4337
lh_superiorparietal_part1_area	12.1313				8	1.30368e+06	0	10.9056					57.9459	11.9217	12.4438	11.4351
lh_superiorparietal_part2_area	12.7204				16	1.29055e+06	0	12.1199					58.027	11.9233	12.4455	11.4366
lh_superiorparietal_part3_area	11.2796				15	1.63824e+06	1	12.7759					58.1081	11.9249	12.4472	11.4381
lh_superiorparietal_part4_area	12.5235				13	1.67153e+06	0	12.7525					58.1892	11.9265	12.449	11.4395
lh_superiorparietal_part5_area	13.4177				11	1.70816e+06	0	12.5114					58.2703	11.9281	12.4507	11.441
lh_superiorparietal_part6_area	12.605				16	1.47678e+06	0	11.5578					58.3514	11.9296	12.4524	11.4424
lh_superiorparietal_part7_area	13.3057				12	1.69402e+06	1	12.4489					58.4324	11.9312	12.4541	11.4439
lh_superiorparietal_part8_area	12.0932				17	1.53975e+06	0	11.1289					58.5135	11.9328	12.4558	11.4453
lh_superiorparietal_part9_area	13.2455				14	1.62942e+06	1	12.7113					58.5946	11.9343	12.4575	11.4468
lh_superiorparietal_part10_area	11.7448				11	1.85971e+06	1	13.2449					58.6757	11.9359	12.4592	11.4482
lh_superiorparietal_part11_area	11.8363				9	1.57632e+06	1	11.2716					58.7568	11.9375	12.4609	11.4496
lh_superiorparietal_part12_area	13.2684				21	1.80167e+06	1	11.2598					58.8378	11.939	12.4626	11.4511
lh_superiorparietal_part13_area	13.2872				18	1.58203e+06	0	12.7143					58.9189	11.9406	12.4643	11.4525
lh_superiorparietal_part14_area	12.2353				14	1.66971e+06	1	12.1697					59	11.9421	12.4659	11.4539
lh_superiorparietal_part15_area	12.0331				13	1.61777e+06	0	12.2689					59.0811	11.9436	12.4676	11.4553
lh_superiorparietal_part16_area	11.3311				16	1.8331e+06	0	10.6018					59.1622	11.9451	12.4693	11.4567
lh_superiorparietal_part17_area	11.3617				19	1.75667e+06	1	12.2691					59.2432	11.9467	12.4709	11.4581
lh_superiorparietal_part18_area	13.8407				27	1.86452e+06	1	11.9303					59.3243	11.9482	12.4726	11.4595
lh_superiorparietal_part19_area	11.9103				27	1.51254e+06	0	12.2276					59.4054	11.9497	12.4742	11.4608
lh_superiorparietal_part20_area	12.1642				33	1.68412e+06	1	12.0612					59.4865	11.9512	12.4758	11.4622
lh_superiorparietal_part21_area	11.615				27	1.81604e+06	1	12.5661					59.5676	11.9526	12.4774	11.4636
lh_superiorparietal_part22_area	11.8897				35	1.43787e+06	0	12.0841					59.6486	11.9541	12.4791	11.4649
lh_superiorparietal_part23_area	12.8174				22	1.51273e+06	1	10.6008					59.7297	11.9556	12.4807	11.4663
lh_superiorparietal_part24_area	14.2348				29	1.54043e+06	1	11.7397					59.8108	11.957	12.4822	11.4676
lh_superiorparietal_part25_area	12.0925				29	1.82403e+06	1	10.6391					59.8919	11.9585	12.4838	11.4689
lh_superiorparietal_part26_area	12.0295				35	1.48504e+06	0	11.7038					59.973	11.9599	12.4854	11.4702
lh_superiorparietal_part27_area	12.1604				24	1.67515e+06	1	10.7314					60.0541	11.9613	12.487	11.4716
lh_superiorparietal_part28_area	13.732				27	1.73702e+06	1	11.4739					60.1351	11.9628	12.4885	11.4729
lh_superiorparietal_part29_area	11.7246				26	1.54845e+06	0	13.0697					60.2162	11.9642	12.4901	11.4742
lh_superiorparietal_part30_area	13.5422				30	1.7379e+06	1	12.1461					60.2973	11.9656	12.4916	11.4754
lh_superiorparietal_part31_area	11.0887				23	1.79737e+06	1	13.7957					60.3784	11.967	12.4932	11.4767
lh_superiorparietal_part32_area	11.8052				26	1.87816e+06	1	13.0695					60.4595	11.9684	12.4947	11.478
lh_superiorparietal_part33_area	12.4007				30	1.41282e+06	0	10.7279					60.5405	11.9698	12.4962	11.4792
lh_superiorparietal_part34_area	11.8417				25	1.70959e+06	1	12.9123					60.6216	11.9711	12.4977	11.4805
lh_superiorparietal_part35_area	13.3989				30	1.80946e+06	1	11.8237					60.7027	11.9725	12.4992	11.4818
lh_superiorparietal_part36_area	12.7287				34	1.57837e+06	1	12.0054					60.7838	11.9739	12.5007	11.483
lh_superiorparietal_part37_area	12.7351				28	1.55904e+06	0	11.7817					60.8649	11.9752	12.5022	11.4842
lh_superiorparietal_part38_area	11.1864				32	1.45667e+06	0	10.9947					60.9459	11.9766	12.5037	11.4855
lh_superiorparietal_part39_area	13.8974				26	1.08992e+06	0	12.5187					61.027	11.9779	12.5051	11.4867
lh_superiorparietal_part40_area	12.2538				31	1.40121e+06	0	11.8199					61.1081	11.9792	12.5066	11.4879
lh_superiorparietal_part41_area	12.5462				29	1.5264e+06	0	10.7539					61.1892	11.9806	12.5081	11.4891
lh_superiorparietal_part42_area	13.046				31	1.70793e+06	1	11.3781					61.2703	11.9819	12.5095	11.4903
lh_superiorparietal_part43_area	12.1904				27	1.95498e+06	1	13.2585					61.3514	11.9832	12.511	11.4915
lh_superiorparietal_part44_area	13.7154				34	1.4384e+06	0	12.1093					61.4324	11.9845	12.5124	11.4927
lh_superiorparietal_part45_area	13.3274				33	1.4997e+06	0	11.8345					61.5135	11.9858	12.5138	11.4938
lh_superiorparietal_part46_area	13.0551				33	1.16418e+06	0	12.3674					61.5946	11.9871	12.5152	11.495
lh_superiorparietal_part47_area	12.3653				29	1.45657e+06	0	12.3489					61.6757	11.9884	12.5167	11.4962
lh_superiorparietal_part48_area	11.5029				22	1.87359e+06	1	12.3994					61.7568	11.9896	12.5181	11.4973
lh_superiorparietal_part49_area	11.7247				26	1.43523e+06	0	11.2416					61.8378	11.9909	12.5195	11.4985
lh_superiorparietal_part50_area	12.0287				26	1.69231e+06	0	12.585					61.9189	11.9922	12.5208	11.4996
lh_superiortemporal_part1_area	10.4256				25	1.482e+06	0	11.0135					62	11.9934	12.5222	11.5007
lh_superiortemporal_part2_area	10.4866				22	1.54796e+06	1	11.9795					62.0811	11.9946	12.5236	11.5019
lh_superiortemporal_part3_area	11.3448				35	1.54252e+06	0	12.3245					62.1622	11.9959	12.5249	11.503
lh_superiortemporal_part4_area	10.3289				22	1.7413e+06	1	12.8753					62.2432	11.9971	12.5263	11.5041
lh_superiortemporal_part5_area	11.091				27	1.30294e+06	0	10.6975					62.3243	11.9983	12.5276	11.5052
lh_superiortemporal_part6_area	11.0536				27	1.61928e+06	0	11.6819					62.4054	11.9995	12.529	11.5063
lh_superiortemporal_part7_area	13.8483				23	1.56612e+06	1	12.7826					62.4865	12.0007	12.5303	11.5073
lh_superiortemporal_part8_area	11.848				32	1.7785e+06	1	12.9141					62.5676	12.0019	12.5316	11.5084
lh_superiortemporal_part9_area	14.5037				32	1.84642e+06	1	11.3492					62.6486	12.0031	12.5329	11.5095
lh_superiortemporal_part10_area	12.3004				31	1.819e+06	1	11.7546					62.7297	12.0042	12.5342	11.5105
lh_superiortemporal_part11_area	11.8774				33	916717	0	12.2859					62.8108	12.0054	12.5355	11.5116
lh_superiortemporal_part12_area	10.432				33	1.38905e+06	0	11.4107					62.8919	12.0065	12.5368	11.5126
lh_superiortemporal_part13_area	10.4714				31	1.60159e+06	1	12.1523					62.973	12.0077	12.5381	11.5136
lh_superiortemporal_part14_area	11.6853				29	1.77828e+06	1	11.6988					63.0541	12.0088	12.5393	11.5147
lh_superiortemporal_part15_area	11.7152				27	1.76879e+06	0	11.6298					63.1351	12.0099	12.5406	11.5157
lh_superiortemporal_part16_area	12.8628				28	1.51141e+06	0	12.5358					63.2162	12.0111	12.5418	11.5167
lh_superiortemporal_part17_area	13.1127				31	1.40484e+06	0	12.6457					63.2973	12.0122	12.5431	11.5177
lh_superiortemporal_part18_area	12.5549				28	1.49421e+06	0	12.741					63.3784	12.0133	12.5443	11.5187
lh_superiortemporal_part19_area	12.7772				32	1.41745e+06	0	13.369					63.4595	12.0144	12.5455	11.5197
lh_superiortemporal_part20_area	10.7411				27	1.71155e+06	1	12.6367					63.5405	12.0155	12.5468	11.5206
lh_superiortemporal_part21_area	11.2025				30	1.62971e+06	0	11.0024					63.6216	12.0166	12.548	11.5216
lh_superiortemporal_part22_area	11.6155				33	1.32953e+06	0	12.2329					63.7027	12.0177	12.5492	11.5226
lh_superiortemporal_part23_area	13.2308				31	1.99324e+06	1	12.8614					63.7838	12.0187	12.5504	11.5235
lh_superiortemporal_part24_area	11.5559				26	1.71859e+06	0	11.9072					63.8649	12.0198	12.5516	11.5245
lh_superiortemporal_part25_area	10.7707				30	1.47604e+06	0	11.7563					63.9459	12.0209	12.5528	11.5255
lh_superiortemporal_part26_area	12.9163				26	1.44394e+06	0	13.0324					64.027	12.0219	12.554	11.5264
lh_superiortemporal_part27_area	11.6935				32	1.7474e+06	1	12.6645					64.1081	12.023	12.5551	11.5273
lh_superiortemporal_part28_area	12.2955				30	1.37456e+06	0	12.669					64.1892	12.024	12.5563	11.5283
lh_superiortemporal_part29_area	10.7263				29	1.49857e+06	0	10.97					64.2703	12.0251	12.5575	11.5292
lh_superiortemporal_part30_area	13.0974				22	1.44938e+06	0	11.1972					64.3514	12.0261	12.5587	11.5301
lh_superiortemporal_part31_area	14.0581				33	1.92669e+06	1	12.1451					64.4324	12.0272	12.5598	11.5311
lh_superiortemporal_part32_area	10.7468				29	1.6407e+06	1	12.4027					64.5135	12.0282	12.561	11.532
lh_superiortemporal_part33_area	11.2548				33	1.5233e+06	0	10.896					64.5946	12.0292	12.5621	11.5329
lh_superiortemporal_part34_area	12.8779				28	1.57689e+06	1	13.5023					64.6757	12.0302	12.5633	11.5338
lh_supramarginal_part1_area	12.3403				32	1.46629e+06	0	10.6362					64.7568	12.0312	12.5644	11.5347
lh_supramarginal_part2_area	13.6033				33	1.65145e+06	1	11.6437					64.8378	12.0322	12.5655	11.5356
lh_supramarginal_part3_area	9.79762				34	1.26857e+06	0	12.2811					64.9189	12.0332	12.5667	11.5365
lh_supramarginal_part4_area	10.436				23	1.67216e+06	1	11.6668					65	12.0342	12.5678	11.5374
lh_supramarginal_part5_area	12.2359				34	1.4078e+06	0	11.2618					65.0811	12.0352	12.5689	11.5382
lh_supramarginal_part6_area	12.9391				25	1.73832e+06	1	12.1247					65.1622	12.0362	12.57	11.5391
lh_supramarginal_part7_area	11.432				28	1.73542e+06	1	11.021					65.2432	12.0372	12.5711	11.54
lh_supramarginal_part8_area	11.8867				27	1.65426e+06	1	11.6315					65.3243	12.0382	12.5722	11.5409
lh_supramarginal_part9_area	10.8822				26	1.59403e+06	1	12.1609					65.4054	12.0392	12.5733	11.5417
lh_supramarginal_part10_area	12.1656				30	1.50564e+06	0	11.333					65.4865	12.0401	12.5744	11.5426
lh_supramarginal_part11_area	10.445				30	1.41128e+06	0	10.9259					65.5676	12.0411	12.5755	11.5434
lh_supramarginal_part12_area	12.3229				24	1.31949e+06	0	11.9329					65.6486	12.042	12.5766	11.5443
lh_supramarginal_part13_area	11.1403				22	1.67104e+06	0	12.1986					65.7297	12.043	12.5777	11.5451
lh_supramarginal_part14_area	12.3582				33	1.49249e+06	0	10.6074					65.8108	12.0439	12.5787	11.5459
lh_supramarginal_part15_area	13.4717				34	831208	0	12.6412					65.8919	12.0448	12.5798	11.5467
lh_supramarginal_part16_area	10.9861				29	1.47062e+06	0	12.1684					65.973	12.0457	12.5808	11.5475
lh_supramarginal_part17_area	12.5537				23	1.77093e+06	1	11.2896					66.0541	12.0467	12.5818	11.5483
lh_supramarginal_part18_area	11.2674				22	1.63282e+06	1	12.4652					66.1351	12.0476	12.5829	11.5491
lh_supramarginal_part19_area	12.8578				26	1.7841e+06	1	11.089					66.2162	12.0484	12.5839	11.5499
lh_supramarginal_part20_area	11.8192				29	1.6062e+06	1	12.1401					66.2973	12.0493	12.5849	11.5506
lh_supramarginal_part21_area	10.0491				25	1.47034e+06	0	12.1807					66.3784	12.0502	12.5859	11.5514
lh_supramarginal_part22_area	12.7265				33	1.52025e+06	0	11.3484					66.4595	12.051	12.5868	11.5521
lh_supramarginal_part23_area	10.0808				27	1.55344e+06	0	12.3482					66.5405	12.0519	12.5878	11.5529
lh_supramarginal_part24_area	10.9703				26	1.63129e+06	0	12.7336					66.6216	12.0527	12.5888	11.5536
lh_supramarginal_part25_area	10.2678				33	1.33771e+06	0	12.569					66.7027	12.0535	12.5897	11.5543
lh_supramarginal_part26_area	11.7247				26	1.16827e+06	0	11.7143					66.7838	12.0543	12.5906	11.555
lh_supramarginal_part27_area	10.4751				26	1.27362e+06	0	12.1768					66.8649	12.0551	12.5915	11.5557
lh_supramarginal_part28_area	10.3771				35	1.63972e+06	0	12.9907					66.9459	12.0559	12.5925	11.5564
lh_supramarginal_part29_area	11.6053				29	1.55658e+06	1	11.1437					67.027	12.0567	12.5933	11.557
lh_supramarginal_part30_area	11.1302				26	1.85535e+06	1	11.2844					67.1081	12.0574	12.5942	11.5577
lh_supramarginal_part31_area	12.1109				32	1.6215e+06	1	12.3365					67.1892	12.0582	12.5951	11.5583
lh_supramarginal_part32_area	11.3481				33	1.51045e+06	0	12.0844					67.2703	12.0589	12.596	11.559
lh_supramarginal_part33_area	10.5237				31	1.6475e+06	1	12.5177					67.3514	12.0597	12.5968	11.5596
lh_supramarginal_part34_area	10.4451				29	1.60974e+06	0	10.2305					67.4324	12.0604	12.5976	11.5602
lh_supramarginal_part35_area	10.9016				26	1.50308e+06	1	12.2815					67.5135	12.0611	12.5984	11.5608
lh_supramarginal_part36_area	10.9172				35	1.35435e+06	0	11.4337					67.5946	12.0618	12.5993	11.5614
lh_frontalpole_part1_area	11.6034				29	1.72736e+06	1	11.006					67.6757	12.0624	12.6	11.5619
lh_frontalpole_part2_area	11.1417				28	1.46768e+06	0	13.6575					67.7568	12.0631	12.6008	11.5625
lh_temporalpole_part1_area	10.8389				22	1.7375e+06	1	11.0853					67.8378	12.0637	12.6016	11.563
lh_temporalpole_part2_area	10.6242				32	1.42455e+06	0	13.4093					67.9189	12.0644	12.6023	11.5636
lh_temporalpole_part3_area	10.3478				23	1.41094e+06	1	10.5868					68	12.065	12.6031	11.5641
lh_temporalpole_part4_area	10.023				26	1.16487e+06	0	9.75302					68.0811	12.0656	12.6038	11.5646
lh_temporalpole_part5_area	10.8104				33	1.90942e+06	1	11.8071					68.1622	12.0662	12.6045	11.5651
lh_transversetemporal_part1_area	11.5957				26	1.75796e+06	1	12.8742					68.2432	12.0668	12.6052	11.5656
lh_transversetemporal_part2_area	11.9006				34	1.31296e+06	0	11.6591					68.3243	12.0674	12.6059	11.5661
lh_transversetemporal_part3_area	11.783				28	1.47211e+06	0	11.6858					68.4054	12.068	12.6066	11.5665
lh_transversetemporal_part4_area	12.4538				34	1.17113e+06	0	12.4343					68.4865	12.0685	12.6073	11.567
lh_insula_part1_area	10.3172				33	1.56994e+06	1	11.308					68.5676	12.0691	12.608	11.5674
lh_insula_part2_area	10.6594				35	1.4436e+06	0	11.8785					68.6486	12.0696	12.6086	11.5679
lh_insula_part3_area	11.5209				23	1.83481e+06	1	12.206					68.7297	12.0701	12.6093	11.5683
lh_insula_part4_area	10.8296				25	1.46263e+06	0	14.1292					68.8108	12.0707	12.6099	11.5687
lh_insula_part5_area	10.1238				35	1.50129e+06	0	10.7754					68.8919	12.0712	12.6105	11.5692
lh_insula_part6_area	11.7751				32	1.61884e+06	1	12.464					68.973	12.0717	12.6112	11.5696
lh_insula_part7_area	10.2458				30	1.52141e+06	0	13.5431					69.0541	12.0722	12.6118	11.57
lh_insula_part8_area	10.6227				27	1.5647e+06	0	11.2291					69.1351	12.0727	12.6124	11.5704
lh_insula_part9_area	10.6994				35	1.46585e+06	0	12.0947					69.2162	12.0732	12.613	11.5708
lh_insula_part10_area	10.1611				32	1.61002e+06	0	12.4004					69.2973	12.0737	12.6136	11.5711
lh_insula_part11_area	10.5119				34	1.62925e+06	1	10.7547					69.3784	12.0741	12.6142	11.5715
lh_insula_part12_area	10.5118				30	1.6928e+06	1	11.4079					69.4595	12.0746	12.6148	11.5719
lh_insula_part13_area	11.2263				30	1.37597e+06	0	12.9903					69.5405	12.0751	12.6154	11.5723
lh_insula_part14_area	10.5022				35	1.52752e+06	0	11.0232					69.6216	12.0756	12.616	11.5726
lh_insula_part15_area	11.5172				22	1.53612e+06	1	11.9402					69.7027	12.076	12.6165	11.573
lh_insula_part16_area	10.9546				26	1.9229e+06	1	11.5311					69.7838	12.0765	12.6171	11.5734
lh_insula_part17_area	10.9931				27	1.75021e+06	1	13.6705					69.8649	12.0769	12.6177	11.5737
lh_insula_part18_area	10.7922				27	1.5904e+06	0	11.9545					69.9459	12.0774	12.6183	11.5741
lh_insula_part19_area	10.3803				27	1.80407e+06	1	12.8857					70.027	12.0779	12.6188	11.5744
lh_insula_part20_area	10.2459				32	1.327e+06	0	11.6055					70.1081	12.0783	12.6194	11.5748
rh_bankssts_part1_area	11.8631				30	1.48466e+06	0	11.8762					70.1892	12.0788	12.62	11.5751
rh_bankssts_part2_area	13.7845				34	1.74147e+06	1	10.7861					70.2703	12.0792	12.6205	11.5755
rh_bankssts_part3_area	12.2349				29	1.51509e+06	0	11.2504					70.3514	12.0797	12.6211	11.5758
rh_bankssts_part4_area	13.5379				28	1.4231e+06	0	11.911					70.4324	12.0801	12.6217	11.5762
rh_bankssts_part5_area	10.9259				28	1.68974e+06	0	11.0987					70.5135	12.0806	12.6223	11.5765
rh_bankssts_part6_area	11.7412				28	1.60184e+06	0	11.3931					70.5946	12.081	12.6228	11.5769
rh_bankssts_part7_area	11.5075				27	1.75785e+06	1	10.8812					70.6757	12.0815	12.6234	11.5772
rh_bankssts_part8_area	13.9187				23	1.52408e+06	0	11.6814					70.7568	12.0819	12.624	11.5776
rh_bankssts_part9_area	11.2921				26	1.41396e+06	0	11.9951					70.8378	12.0824	12.6245	11.5779
rh_caudalanteriorcingulate_part1_area	12.1381				26	1.68462e+06	0	12.6247					70.9189	12.0828	12.6251	11.5783
rh_caudalanteriorcingulate_part2_area	10.5728				25	1.80344e+06	1	12.6065					71	12.0833	12.6257	11.5786
rh_caudalanteriorcingulate_part3_area	11.6138				27	1.56581e+06	1	13.2604					71.0811	12.0838	12.6263	11.579
rh_caudalanteriorcingulate_part4_area	10.7793				32	1.37779e+06	0	11.0788					71.1622	12.0842	12.6269	11.5793
rh_caudalanteriorcingulate_part5_area	11.8881				29	1.55123e+06	0	11.7716					71.2432	12.0847	12.6274	11.5797
rh_caudalanteriorcingulate_part6_area	11.3555				30	1.55673e+06	1	11.8547					71.3243	12.0851	12.628	11.58
rh_caudalanteriorcingulate_part7_area	11.5356				27	1.64746e+06	1	12.0834					71.4054	12.0856	12.6286	11.5804
rh_caudalmiddlefrontal_part1_area	14.3637				35	1.60931e+06	0	13.6172					71.4865	12.0861	12.6292	11.5808
rh_caudalmiddlefrontal_part2_area	14.0899				31	1.51475e+06	0	12.9073					71.5676	12.0866	12.6298	11.5811
rh_caudalmiddlefrontal_part3_area	11.701				22	1.39433e+06	0	11.7779					71.6486	12.087	12.6304	11.5815
rh_caudalmiddlefrontal_part4_area	12.7936				26	1.32589e+06	0	11.5571					71.7297	12.0875	12.631	11.5819
rh_caudalmiddlefrontal_part5_area	10.9685				24	1.68304e+06	1	12.7711					71.8108	12.088	12.6316	11.5822
rh_caudalmiddlefrontal_part6_area	13.3098				27	1.72118e+06	1	12.2504					71.8919	12.0885	12.6322	11.5826
rh_caudalmiddlefrontal_part7_area	13.1079				31	1.77869e+06	1	12.1659					71.973	12.089	12.6329	11.583
rh_caudalmiddlefrontal_part8_area	12.9346				25	1.78459e+06	1	11.5661					72.0541	12.0895	12.6335	11.5834
rh_caudalmiddlefrontal_part9_area	12.0152				33	1.58883e+06	1	12.0458					72.1351	12.09	12.6341	11.5838
rh_caudalmiddlefrontal_part10_area	10.8383				32	1.67377e+06	1	11.513					72.2162	12.0905	12.6348	11.5842
rh_caudalmiddlefrontal_part11_area	11.4141				22	1.50248e+06	1	11.9021					72.2973	12.091	12.6354	11.5846
rh_caudalmiddlefrontal_part12_area	13.309				32	1.79484e+06	1	11.4307					72.3784	12.0916	12.6361	11.585
rh_caudalmiddlefrontal_part13_area	11.8343				33	1.49428e+06	0	11.2524					72.4595	12.0921	12.6367	11.5855
rh_caudalmiddlefrontal_part14_area	10.7569				29	1.51375e+06	1	11.5462					72.5405	12.0927	12.6374	11.5859
rh_caudalmiddlefrontal_part15_area	10.1574				25	1.44131e+06	1	12.1249					72.6216	12.0932	12.6381	11.5863
rh_caudalmiddlefrontal_part16_area	10.9799				23	1.61253e+06	1	14.6818					72.7027	12.0938	12.6388	11.5868
rh_caudalmiddlefrontal_part17_area	10.2138				34	1.34903e+06	0	11.6527					72.7838	12.0943	12.6395	11.5872
rh_caudalmiddlefrontal_part18_area	11.537				28	1.4126e+06	0	11.0476					72.8649	12.0949	12.6402	11.5877
rh_caudalmiddlefrontal_part19_area	10.4927				35	1.08306e+06	0	12.1653					72.9459	12.0955	12.6409	11.5881
rh_caudalmiddlefrontal_part20_area	10.8832				26	1.83664e+06	1	11.2058					73.027	12.0961	12.6416	11.5886
rh_cuneus_part1_area	12.6835				36	1.45859e+06	0	12.1858					73.1081	12.0967	12.6424	11.5891
rh_cuneus_part2_area	13.2179				25	1.54967e+06	0	12.8702					73.1892	12.0973	12.6431	11.5896
rh_cuneus_part3_area	12.8167				30	1.0894e+06	1	11.0683					73.2703	12.0979	12.6438	11.5901
rh_cuneus_part4_area	12.9249				27	1.51976e+06	0	11.8563					73.3514	12.0985	12.6446	11.5906
rh_cuneus_part5_area	12.6828				29	1.48839e+06	0	11.9756					73.4324	12.0991	12.6454	11.5911
rh_cuneus_part6_area	12.9787				33	1.40692e+06	0	12.4898					73.5135	12.0998	12.6462	11.5916
rh_cuneus_part7_area	12.85				25	1.77227e+06	1	11.8435					73.5946	12.1004	12.647	11.5921
rh_cuneus_part8_area	12.603				22	1.51754e+06	0	10.7178					73.6757	12.1011	12.6478	11.5927
rh_cuneus_part9_area	12.7805				27	1.72101e+06	1	12.8074					73.7568	12.1018	12.6486	11.5932
rh_cuneus_part10_area	12.3343				23	1.79936e+06	1	12.1167					73.8378	12.1025	12.6494	11.5938
rh_cuneus_part11_area	12.6739				31	1.6313e+06	1	12.518					73.9189	12.1032	12.6502	11.5944
rh_cuneus_part12_area	12.6845				27	1.51627e+06	1	11.7424					74	12.1039	12.6511	11.595
rh_cuneus_part13_area	12.7255				24	1.62458e+06	1	12.6081					74.0811	12.1046	12.652	11.5955
rh_entorhinal_part1_area	10.13				34	1.9737e+06	1	12.3015					74.1622	12.1053	12.6528	11.5962
rh_entorhinal_part2_area	11.4608				28	1.91898e+06	1	11.155					74.2432	12.1061	12.6537	11.5968
rh_entorhinal_part3_area	10.9943				27	1.44119e+06	0	11.5158					74.3243	12.1068	12.6546	11.5974
rh_entorhinal_part4_area	11.572				28	1.82504e+06	1	13.0899					74.4054	12.1076	12.6556	11.598
rh_fusiform_part1_area	10.4783				32	1.33375e+06	0	11.5276					74.4865	12.1084	12.6565	11.5987
rh_fusiform_part2_area	10.8477				29	1.74729e+06	1	12.5423					74.5676	12.1092	12.6574	11.5994
rh_fusiform_part3_area	14.0879				24	1.51253e+06	0	12.4491					74.6486	12.11	12.6584	11.6001
rh_fusiform_part4_area	10.6873				34	1.3811e+06	0	11.0431					74.7297	12.1108	12.6594	11.6008
rh_fusiform_part5_area	11.2949				26	1.48014e+06	0	10.1869					74.8108	12.1117	12.6604	11.6015
rh_fusiform_part6_area	13.9638				23	1.66718e+06	0	11.5817					74.8919	12.1126	12.6614	11.6022
rh_fusiform_part7_area	11.2942				28	1.45097e+06	1	11.5705					74.973	12.1134	12.6624	11.6029
rh_fusiform_part8_area	13.95				23	1.73983e+06	0	11.2369					75.0541	12.1143	12.6635	11.6037
rh_fusiform_part9_area	12.6337				27	1.62271e+06	1	11.8708					75.1351	12.1152	12.6646	11.6045
rh_fusiform_part10_area	11.1836				32	1.51482e+06	0	12.6275					75.2162	12.1162	12.6657	11.6053
rh_fusiform_part11_area	11.3562				27	1.79573e+06	1	11.8596					75.2973	12.1171	12.6668	11.6061
rh_fusiform_part12_area	12.3579				30	1.43847e+06	0	12.9932					75.3784	12.1181	12.6679	11.6069
rh_fusiform_part13_area	14.1878				25	1.78974e+06	1	12.7749					75.4595	12.1191	12.6691	11.6078
rh_fusiform_part14_area	12.0383				25	1.5143e+06	1	12.1628					75.5405	12.1201	12.6702	11.6086
rh_fusiform_part15_area	11.0648				26	1.43638e+06	0	12.1449					75.6216	12.1211	12.6714	11.6095
rh_fusiform_part16_area	12.0709				23	1.75194e+06	1	11.6021					75.7027	12.1222	12.6726	11.6104
rh_fusiform_part17_area	12.67				26	1.59307e+06	0	13.5679					75.7838	12.1232	12.6738	11.6113
rh_fusiform_part18_area	12.8218				28	1.79376e+06	1	11.6414					75.8649	12.1243	12.6751	11.6122
rh_fusiform_part19_area	12.3777				30	1.44844e+06	0	12.6541					75.9459	12.1254	12.6763	11.6132
rh_fusiform_part20_area	13.8497				31	1.86563e+06	1	11.2565					76.027	12.1265	12.6776	11.6141
rh_fusiform_part21_area	13.1586				31	1.69877e+06	1	11.955					76.1081	12.1276	12.6789	11.6151
rh_fusiform_part22_area	11.4098				31	1.51861e+06	0	12.7155					76.1892	12.1288	12.6802	11.6161
rh_fusiform_part23_area	13.4032				29	1.32682e+06	0	12.2131					76.2703	12.1299	12.6816	11.6171
rh_fusiform_part24_area	11.704				31	1.45424e+06	0	12.4816					76.3514	12.1311	12.6829	11.6181
rh_fusiform_part25_area	11.6948				23	1.50196e+06	0	12.0353					76.4324	12.1323	12.6843	11.6192
rh_fusiform_part26_area	11.466				30	1.71283e+06	1	11.8729					76.5135	12.1335	12.6857	11.6202
rh_inferiorparietal_part1_area	13.3298				23	1.40619e+06	0	11.7863					76.5946	12.1348	12.6871	11.6213
rh_inferiorparietal_part2_area	11.6159				34	1.75461e+06	1	10.9829					76.6757	12.136	12.6885	11.6224
rh_inferiorparietal_part3_area	12.6903				35	1.56038e+06	0	12.495					76.7568	12.1373	12.69	11.6235
rh_inferiorparietal_part4_area	13.4393				27	1.68525e+06	1	11.6918					76.8378	12.1386	12.6914	11.6246
rh_inferiorparietal_part5_area	12.9591				32	1.71679e+06	0	12.2634					76.9189	12.1399	12.6929	11.6258
rh_inferiorparietal_part6_area	13.5982				30	1.8092e+06	0	12.4476					77	12.1412	12.6944	11.6269
rh_inferiorparietal_part7_area	12.8919				25	1.57306e+06	0	12.4533					77.0811	12.1425	12.696	11.6281
rh_inferiorparietal_part8_area	11.0495				27	1.6834e+06	0	12.452					77.1622	12.1439	12.6975	11.6293
rh_inferiorparietal_part9_area	12.8131				24	1.79032e+06	1	11.5206					77.2432	12.1453	12.6991	11.6305
rh_inferiorparietal_part10_area	12.3677				22	1.6468e+06	1	12.6515					77.3243	12.1466	12.7006	11.6317
rh_inferiorparietal_part11_area	11.3356				31	1.84748e+06	1	12.4593					77.4054	12.1481	12.7022	11.633
rh_inferiorparietal_part12_area	11.6981				29	1.43321e+06	0	11.5208					77.4865	12.1495	12.7039	11.6343
rh_inferiorparietal_part13_area	13.295				36	1.52107e+06	0	12.7179					77.5676	12.1509	12.7055	11.6355
rh_inferiorparietal_part14_area	11.8426				33	1.48773e+06	1	11.3438					77.6486	12.1524	12.7072	11.6368
rh_inferiorparietal_part15_area	13.5566				29	1.439e+06	1	11.9362					77.7297	12.1539	12.7088	11.6381
rh_inferiorparietal_part16_area	14.3352				32	1.75609e+06	1	11.3247					77.8108	12.1554	12.7105	11.6395
rh_inferiorparietal_part17_area	13.074				32	1.58979e+06	0	11.724					77.8919	12.1569	12.7122	11.6408
rh_inferiorparietal_part18_area	11.207				29	1.67069e+06	1	12.5276					77.973	12.1584	12.714	11.6422
rh_inferiorparietal_part19_area	10.5212				27	1.61102e+06	0	12.3776					78.0541	12.16	12.7157	11.6436
rh_inferiorparietal_part20_area	11.969				31	1.81013e+06	1	11.0204					78.1351	12.1616	12.7175	11.645
rh_inferiorparietal_part21_area	12.3814				33	1.3667e+06	0	11.4831					78.2162	12.1632	12.7193	11.6464
rh_inferiorparietal_part22_area	13.6347				24	1.43568e+06	0	11.9896					78.2973	12.1648	12.7211	11.6478
rh_inferiorparietal_part23_area	12.8259				28	1.52335e+06	0	11.635					78.3784	12.1664	12.723	11.6493
rh_inferiorparietal_part24_area	13.796				27	1.75364e+06	0	11.0202					78.4595	12.1681	12.7248	11.6508
rh_inferiorparietal_part25_area	13.5546				24	1.99345e+06	1	12.3846					78.5405	12.1698	12.7267	11.6523
rh_inferiorparietal_part26_area	12.638				26	1.65281e+06	0	12.1875					78.6216	12.1715	12.7286	11.6538
rh_inferiorparietal_part27_area	12.8063				35	1.20014e+06	1	10.9095					78.7027	12.1732	12.7306	11.6553
rh_inferiorparietal_part28_area	11.3109				34	1.55629e+06	0	13.1559					78.7838	12.1749	12.7325	11.6569
rh_inferiorparietal_part29_area	13.0476				32	1.68857e+06	1	11.4469					78.8649	12.1767	12.7345	11.6584
rh_inferiorparietal_part30_area	12.0187				28	1.60402e+06	1	11.9623					78.9459	12.1785	12.7365	11.66
rh_inferiorparietal_part31_area	11.3101				24	1.67949e+06	1	11.9483					79.027	12.1803	12.7385	11.6616
rh_inferiorparietal_part32_area	11.5848				29	1.40202e+06	0	11.5793					79.1081	12.1821	12.7405	11.6633
rh_inferiorparietal_part33_area	10.7616				35	1.73415e+06	1	12.1858					79.1892	12.1839	12.7426	11.6649
rh_inferiorparietal_part34_area	13.4287				30	1.4397e+06	0	12.7526					79.2703	12.1858	12.7447	11.6666
rh_inferiorparietal_part35_area	10.3322				30	1.62904e+06	0	11.9039					79.3514	12.1877	12.7468	11.6683
rh_inferiorparietal_part36_area	11.3358				26	1.76484e+06	0	12.7222					79.4324	12.1896	12.7489	11.67
rh_inferiorparietal_part37_area	12.9838				28	1.7167e+06	1	11.8415					79.5135	12.1915	12.751	11.6717
rh_inferiorparietal_part38_area	11.9921				25	1.74818e+06	1	11.924					79.5946	12.1935	12.7532	11.6735
rh_inferiorparietal_part39_area	12.0648				32	1.57234e+06	1	12.3993					79.6757	12.1955	12.7554	11.6753
rh_inferiorparietal_part40_area	10.5214				22	1.4317e+06	0	11.6427					79.7568	12.1975	12.7576	11.6771
rh_inferiorparietal_part41_area	12.275				28	1.32466e+06	0	13.0017					79.8378	12.1995	12.7599	11.6789
rh_inferiorparietal_part42_area	10.9657				22	1.99804e+06	1	11.338					79.9189	12.2015	12.7621	11.6807
rh_inferiorparietal_part43_area	13.3939				29	1.59836e+06	1	10.8087					80	12.2035	12.7644	11.6825
rh_inferiorparietal_part44_area	11.8401				28	1.80129e+06	0	12.6268					80.0811	12.2056	12.7667	11.6844
rh_inferiorparietal_part45_area	11.1582				36	1.3759e+06	0	12.9267					80.1622	12.2077	12.769	11.6863
rh_inferiorparietal_part46_area	10.7234				29	1.61069e+06	0	13.1442					80.2432	12.2098	12.7714	11.6882
rh_inferiorparietal_part47_area	11.4394				33	1.37295e+06	0	13.637					80.3243	12.2119	12.7737	11.6901
rh_inferiorparietal_part48_area	11.562				27	1.90411e+06	1	11.7102					80.4054	12.2141	12.7761	11.6921
rh_inferiortemporal_part1_area	10.5303				30	1.26216e+06	0	11.6271					80.4865	12.2163	12.7785	11.694
rh_inferiortemporal_part2_area	14.1151				23	1.58388e+06	1	11.6909					80.5676	12.2184	12.7809	11.696
rh_inferiortemporal_part3_area	13.8229				23	1.57122e+06	0	11.7332					80.6486	12.2206	12.7834	11.698
rh_inferiortemporal_part4_area	13.5663				32	1.37891e+06	0	12.6323					80.7297	12.2229	12.7858	11.7
rh_inferiortemporal_part5_area	13.5245				29	1.67462e+06	0	13.1786					80.8108	12.2251	12.7883	11.702
rh_inferiortemporal_part6_area	12.6772				35	1.46801e+06	0	11.3521					80.8919	12.2274	12.7908	11.7041
rh_inferiortemporal_part7_area	10.7454				23	1.55672e+06	0	11.516					80.973	12.2297	12.7933	11.7062
rh_inferiortemporal_part8_area	12.7704				32	1.64206e+06	1	12.2657					81.0541	12.232	12.7959	11.7082
rh_inferiortemporal_part9_area	11.1069				27	1.47896e+06	0	12.4149					81.1351	12.2343	12.7984	11.7104
rh_inferiortemporal_part10_area	13.9345				23	1.64592e+06	1	11.809					81.2162	12.2366	12.801	11.7125
rh_inferiortemporal_part11_area	11.9736				22	1.67056e+06	0	12.8143					81.2973	12.239	12.8036	11.7146
rh_inferiortemporal_part12_area	13.4733				35	1.31609e+06	0	11.4286					81.3784	12.2414	12.8062	11.7168
rh_inferiortemporal_part13_area	12.6728				28	1.37548e+06	0	11.7098					81.4595	12.2438	12.8089	11.7189
rh_inferiortemporal_part14_area	11.8531				27	1.70207e+06	1	11.0626					81.5405	12.2462	12.8115	11.7211
rh_inferiortemporal_part15_area	11.189				25	1.61428e+06	1	12.0466					81.6216	12.2486	12.8142	11.7233
rh_inferiortemporal_part16_area	10.8499				29	1.63864e+06	0	11.1459					81.7027	12.251	12.8169	11.7256
rh_inferiortemporal_part17_area	11.1297				26	1.69145e+06	0	12.2512					81.7838	12.2535	12.8196	11.7278
rh_inferiortemporal_part18_area	11.1129				24	1.54157e+06	1	12.4462					81.8649	12.256	12.8224	11.7301
rh_inferiortemporal_part19_area	11.2421				34	1.7584e+06	1	12.1072					81.9459	12.2585	12.8251	11.7323
rh_inferiortemporal_part20_area	12.2005				32	1.36704e+06	0	10.8769					82.027	12.261	12.8279	11.7346
rh_inferiortemporal_part21_area	11.5221				27	1.44496e+06	0	12.1131					82.1081	12.2635	12.8306	11.7369
rh_inferiortemporal_part22_area	10.7947				27	1.41191e+06	0	12.2891					82.1892	12.266	12.8334	11.7392
rh_inferiortemporal_part23_area	11.9904				27	1.63237e+06	0	12.236					82.2703	12.2686	12.8362	11.7415
rh_inferiortemporal_part24_area	11.4829				34	1.45423e+06	0	11.6571					82.3514	12.2712	12.8391	11.7439
rh_inferiortemporal_part25_area	13.0127				31	1.77754e+06	0	12.4164					82.4324	12.2737	12.8419	11.7462
rh_inferiortemporal_part26_area	11.4685				35	1.52857e+06	0	12.1919					82.5135	12.2763	12.8448	11.7486
rh_isthmuscingulate_part1_area	12.5425				26	1.60797e+06	0	11.6214					82.5946	12.2789	12.8476	11.751
rh_isthmuscingulate_part2_area	10.8367				30	1.5422e+06	0	11.5138					82.6757	12.2816	12.8505	11.7533
rh_isthmuscingulate_part3_area	10.791				31	1.70576e+06	1	12.5099					82.7568	12.2842	12.8534	11.7557
rh_isthmuscingulate_part4_area	12.1734				35	1.23074e+06	0	11.2843					82.8378	12.2868	12.8563	11.7581
rh_isthmuscingulate_part5_area	11.3083				35	1.92308e+06	1	11.8882					82.9189	12.2895	12.8592	11.7605
rh_isthmuscingulate_part6_area	12.9057				31	1.47399e+06	1	11.346					83	12.2921	12.8621	11.763
rh_isthmuscingulate_part7_area	12.8102				24	1.51751e+06	0	10.7734					83.0811	12.2948	12.865	11.7654
rh_isthmuscingulate_part8_area	11.1194				22	1.95386e+06	1	12.1557					83.1622	12.2974	12.8679	11.7678
rh_isthmuscingulate_part9_area	11.1613				26	1.76669e+06	1	11.396					83.2432	12.3001	12.8709	11.7703
rh_lateraloccipital_part1_area	12.2871				26	1.80004e+06	1	11.0497					83.3243	12.3028	12.8738	11.7727
rh_lateraloccipital_part2_area	12.8287				31	1.44821e+06	1	11.355					83.4054	12.3055	12.8768	11.7752
rh_lateraloccipital_part3_area	14.0933				25	1.43134e+06	0	11.8604					83.4865	12.3082	12.8797	11.7776
rh_lateraloccipital_part4_area	12.9797				25	1.71536e+06	1	12.7511					83.5676	12.3109	12.8827	11.7801
rh_lateraloccipital_part5_area	13.5989				28	1.59955e+06	1	12.5238					83.6486	12.3136	12.8857	11.7825
rh_lateraloccipital_part6_area	12.8114				32	1.68238e+06	0	11.2347					83.7297	12.3163	12.8886	11.785
rh_lateraloccipital_part7_area	11.1841				26	1.54656e+06	0	12.4534					83.8108	12.319	12.8916	11.7875
rh_lateraloccipital_part8_area	11.0927				23	1.79935e+06	1	11.2943					83.8919	12.3217	12.8946	11.79
rh_lateraloccipital_part9_area	12.8557				27	1.36321e+06	0	11.0592					83.973	12.3244	12.8976	11.7924
rh_lateraloccipital_part10_area	11.3175				28	1.59655e+06	0	11.0513					84.0541	12.3271	12.9005	11.7949
rh_lateraloccipital_part11_area	10.8755				30	1.18732e+06	0	12.3634					84.1351	12.3298	12.9035	11.7974
rh_lateraloccipital_part12_area	12.4698				22	1.83076e+06	1	11.9601					84.2162	12.3325	12.9065	11.7999
rh_lateraloccipital_part13_area	11.3259				24	1.85178e+06	1	11.7242					84.2973	12.3353	12.9095	11.8023
rh_lateraloccipital_part14_area	12.7993				35	1.59928e+06	1	11.0917					84.3784	12.338	12.9124	11.8048
rh_lateraloccipital_part15_area	10.8511				31	1.27002e+06	0	10.3741					84.4595	12.3407	12.9154	11.8073
rh_lateraloccipital_part16_area	12.481				35	1.65245e+06	0	12.1773					84.5405	12.3434	12.9184	11.8098
rh_lateraloccipital_part17_area	12.9289				27	1.94411e+06	1	11.4473					84.6216	12.3461	12.9214	11.8122
rh_lateraloccipital_part18_area	11.6302				26	1.56072e+06	0	11.3562					84.7027	12.3488	12.9244	11.8147
rh_lateraloccipital_part19_area	10.7938				23	1.53299e+06	0	11.1635					84.7838	12.3515	12.9273	11.8172
rh_lateraloccipital_part20_area	12.6295				28	1.4697e+06	0	12.5591					84.8649	12.3542	12.9303	11.8196
rh_lateraloccipital_part21_area	12.7011				27	1.6326e+06	1	11.657					84.9459	12.3569	12.9333	11.8221
rh_lateraloccipital_part22_area	12.3073				26	1.76414e+06	1	12.6545					85.027	12.3596	12.9363	11.8246
rh_lateraloccipital_part23_area	12.9058				26	1.59595e+06	1	11.7368					85.1081	12.3623	12.9392	11.827
rh_lateraloccipital_part24_area	13.4687				32	1.4721e+06	0	11.2823					85.1892	12.365	12.9422	11.8295
rh_lateraloccipital_part25_area	12.6088				25	1.44824e+06	0	11.7783					85.2703	12.3677	12.9452	11.832
rh_lateraloccipital_part26_area	11.8981				32	1.71404e+06	1	11.9171					85.3514	12.3704	12.9481	11.8344
rh_lateraloccipital_part27_area	12.3181				31	1.51652e+06	1	13.2277					85.4324	12.3731	12.9511	11.8369
rh_lateraloccipital_part28_area	13.6378				26	1.93183e+06	1	11.4402					85.5135	12.3758	12.954	11.8393
rh_lateraloccipital_part29_area	12.5585				25	1.84602e+06	1	13.5065					85.5946	12.3785	12.957	11.8418
rh_lateraloccipital_part30_area	12.4147				32	1.52833e+06	0	12.5546					85.6757	12.3812	12.9599	11.8442
rh_lateraloccipital_part31_area	12.8876				23	1.59144e+06	0	11.6373					85.7568	12.3839	12.9629	11.8467
rh_lateraloccipital_part32_area	13.2841				22	1.51606e+06	0	12.9175					85.8378	12.3866	12.9658	11.8491
rh_lateraloccipital_part33_area	12.9751				22	1.82478e+06	1	12.0484					85.9189	12.3892	12.9688	11.8515
rh_lateraloccipital_part34_area	13.0157				30	1.41625e+06	0	11.6069					86	12.3919	12.9717	11.854
rh_lateraloccipital_part35_area	13.2322				23	1.6927e+06	0	11.545					86.0811	12.3946	12.9747	11.8564
rh_lateraloccipital_part36_area	12.852				29	1.53801e+06	1	12.0429					86.1622	12.3973	12.9776	11.8589
rh_lateraloccipital_part37_area	13.0809				25	1.50637e+06	0	10.893					86.2432	12.3999	12.9805	11.8613
rh_lateraloccipital_part38_area	11.5149				29	1.71003e+06	1	11.1885					86.3243	12.4026	12.9835	11.8637
rh_lateraloccipital_part39_area	12.6099				28	1.31162e+06	0	11.4781					86.4054	12.4053	12.9864	11.8661
rh_lateraloccipital_part40_area	12.8142				33	1.47582e+06	0	11.5488					86.4865	12.4079	12.9893	11.8686
rh_lateraloccipital_part41_area	12.1094				25	1.74199e+06	1	12.304					86.5676	12.4106	12.9923	11.871
rh_lateraloccipital_part42_area	12.7464				31	1.66024e+06	1	11.6462					86.6486	12.4132	12.9952	11.8734
rh_lateraloccipital_part43_area	11.4093				26	1.58483e+06	0	10.6741					86.7297	12.4159	12.9981	11.8758
rh_lateraloccipital_part44_area	12.4668				24	1.57484e+06	0	12.161					86.8108	12.4185	13.001	11.8782
rh_lateraloccipital_part45_area	12.0387				32	1.3708e+06	0	12.361					86.8919	12.4212	13.0039	11.8806
rh_lateralorbitofrontal_part1_area	10.8568				24	1.71745e+06	1	11.215					86.973	12.4238	13.0069	11.883
rh_lateralorbitofrontal_part2_area	11.2131				25	1.64805e+06	1	12.1426					87.0541	12.4265	13.0098	11.8854
rh_lateralorbitofrontal_part3_area	11.245				30	1.62292e+06	0	12.6556					87.1351	12.4291	13.0127	11.8878
rh_lateralorbitofrontal_part4_area	10.9278				25	1.65226e+06	1	10.679					87.2162	12.4317	13.0156	11.8902
rh_lateralorbitofrontal_part5_area	11.6754				23	1.42544e+06	0	12.1448					87.2973	12.4344	13.0185	11.8926
rh_lateralorbitofrontal_part6_area	11.4221				34	1.45576e+06	0	13.2215					87.3784	12.437	13.0214	11.895
rh_lateralorbitofrontal_part7_area	11.7253				26	1.65502e+06	0	11.5918					87.4595	12.4397	13.0243	11.8974
rh_lateralorbitofrontal_part8_area	11.1337				26	1.73563e+06	1	11.5937					87.5405	12.4423	13.0272	11.8998
rh_lateralorbitofrontal_part9_area	10.7941				23	1.82375e+06	1	11.6387					87.6216	12.4449	13.0301	11.9022
rh_lateralorbitofrontal_part10_area	11.9044				27	1.88288e+06	1	11.3002					87.7027	12.4476	13.033	11.9046
rh_lateralorbitofrontal_part11_area	11.6105				28	1.60809e+06	1	12.0545					87.7838	12.4502	13.0359	11.907
rh_lateralorbitofrontal_part12_area	12.1131				32	1.76421e+06	1	12.9904					87.8649	12.4528	13.0388	11.9094
rh_lateralorbitofrontal_part13_area	12.1852				30	1.51428e+06	0	12.3808					87.9459	12.4555	13.0417	11.9118
rh_lateralorbitofrontal_part14_area	10.8794				32	1.58756e+06	0	10.7996					88.027	12.4581	13.0446	11.9142
rh_lateralorbitofrontal_part15_area	13.239				31	1.36835e+06	0	11.9179					88.1081	12.4607	13.0475	11.9166
rh_lateralorbitofrontal_part16_area	10.4479				33	1.4658e+06	0	11.3138					88.1892	12.4634	13.0504	11.919
rh_lateralorbitofrontal_part17_area	12.0134				28	1.46014e+06	0	12.4342					88.2703	12.466	13.0533	11.9214
rh_lateralorbitofrontal_part18_area	11.4001				29	1.87534e+06	1	11.1103					88.3514	12.4686	13.0562	11.9238
rh_lateralorbitofrontal_part19_area	12.1445				29	1.51715e+06	0	12.4989					88.4324	12.4712	13.0591	11.9262
rh_lateralorbitofrontal_part20_area	11.4599				24	1.44684e+06	1	11.9511					88.5135	12.4739	13.062	11.9286
rh_lateralorbitofrontal_part21_area	10.2484				26	1.78097e+06	1	12.4074					88.5946	12.4765	13.0649	11.931
rh_lateralorbitofrontal_part22_area	10.4496				32	1.68501e+06	1	10.7195					88.6757	12.4792	13.0678	11.9333
rh_lingual_part1_area	12.9598				30	1.8211e+06	1	11.3798					88.7568	12.4818	13.0707	11.9357
rh_lingual_part2_area	12.5138				30	1.64011e+06	0	11.6214					88.8378	12.4844	13.0736	11.9381
rh_lingual_part3_area	12.3886				27	1.55456e+06	1	12.5775					88.9189	12.4871	13.0765	11.9405
rh_lingual_part4_area	13.2493				30	1.46044e+06	0	12.0593					89	12.4897	13.0794	11.9429
rh_lingual_part5_area	13.1899				35	1.8021e+06	1	11.5614
rh_lingual_part6_area	13.0598				29	1.77506e+06	1	12.1423
rh_lingual_part7_area	12.8243				29	1.43295e+06	0	11.5397
rh_lingual_part8_area	11.3128				33	1.50583e+06	0	11.7099
rh_lingual_part9_area	13.3435				24	1.55717e+06	1	10.9136
rh_lingual_part10_area	12.1856				27	1.51051e+06	0	12.8289
rh_lingual_part11_area	13.214				27	1.84586e+06	1	11.6494
rh_lingual_part12_area	11.7742				31	1.52804e+06	0	11.7913
rh_lingual_part13_area	12.5876				28	1.60497e+06	1	10.8579
rh_lingual_part14_area	13.2395				27	1.58482e+06	1	12.3005
rh_lingual_part15_area	13.2444				25	1.43159e+06	1	10.8751
rh_lingual_part16_area	13.1256				26	1.70933e+06	1	11.4312
rh_lingual_part17_area	13.0401				24	1.5479e+06	0	11.4945
rh_lingual_part18_area	12.1148				29	1.27528e+06	0	11.8667
rh_lingual_part19_area	13.0214				30	1.6965e+06	0	14.0434
rh_lingual_part20_area	12.4441				35	1.39052e+06	0	10.6891
rh_lingual_part21_area	13.3748				27	1.83335e+06	1	11.1742
rh_lingual_part22_area	12.9462				32	1.2935e+06	0	12.8236
rh_lingual_part23_area	13.1489				26	1.74909e+06	1	11.6663
rh_lingual_part24_area	12.3558				24	1.53794e+06	0	12.3295
rh_lingual_part25_area	12.0374				28	1.74938e+06	1	12.4139
rh_lingual_part26_area	12.9128				26	1.83427e+06	1	12.1459
rh_lingual_part27_area	12.9331				31	1.45373e+06	0	12.0662
rh_lingual_part28_area	13.3801				35	1.69376e+06	0	12.7846
rh_medialorbitofrontal_part1_area	12.2802				31	1.61186e+06	1	11.5095
rh_medialorbitofrontal_part2_area	12.3399				33	1.64144e+06	1	13.8768
rh_medialorbitofrontal_part3_area	12.4916				28	1.45638e+06	0	12.0135
rh_medialorbitofrontal_part4_area	11.3784				34	1.24142e+06	0	11.0331
rh_medialorbitofrontal_part5_area	10.9806				29	1.34039e+06	0	12.5334
rh_medialorbitofrontal_part6_area	10.9965				29	1.57368e+06	1	11.5455
rh_medialorbitofrontal_part7_area	11.0494				29	1.51673e+06	0	10.9671
rh_medialorbitofrontal_part8_area	10.6299				27	1.48738e+06	0	11.1831
rh_medialorbitofrontal_part9_area	11.5492				32	1.4405e+06	0	11.6617
rh_medialorbitofrontal_part10_area	11.4133				28	1.88769e+06	0	14.8913
rh_medialorbitofrontal_part11_area	12.101				31	1.78925e+06	1	12.7217
rh_medialorbitofrontal_part12_area	12.2911				25	1.72965e+06	1	12.0968
rh_medialorbitofrontal_part13_area	14.0319				26	1.47101e+06	0	12.057
rh_medialorbitofrontal_part14_area	12.3507				26	1.84915e+06	1	13.2572
rh_medialorbitofrontal_part15_area	13.0944				28	1.59733e+06	0	11.3667
rh_middletemporal_part1_area	11.7768				25	1.58735e+06	1	10.8504
rh_middletemporal_part2_area	12.6561				35	1.58868e+06	0	11.6566
rh_middletemporal_part3_area	10.4276				33	1.28296e+06	0	13.3115
rh_middletemporal_part4_area	10.8047				34	1.46956e+06	0	13.0189
rh_middletemporal_part5_area	10.5356				29	1.59513e+06	1	11.5281
rh_middletemporal_part6_area	12.0251				23	1.87431e+06	1	12.1131
rh_middletemporal_part7_area	10.5737				30	1.49368e+06	0	12.0109
rh_middletemporal_part8_area	10.151				31	1.62928e+06	0	11.3027
rh_middletemporal_part9_area	11.6857				25	1.35533e+06	1	12.0106
rh_middletemporal_part10_area	10.179				35	1.37988e+06	0	11.8511
rh_middletemporal_part11_area	11.9243				24	1.74848e+06	1	11.4182
rh_middletemporal_part12_area	10.7476				25	1.72355e+06	1	11.6532
rh_middletemporal_part13_area	10.639				35	1.69282e+06	1	12.518
rh_middletemporal_part14_area	12.8969				22	1.94298e+06	1	11.8729
rh_middletemporal_part15_area	11.331				23	1.61255e+06	1	11.5931
rh_middletemporal_part16_area	11.974				35	1.12607e+06	0	13.1411
rh_middletemporal_part17_area	11.216				28	1.76383e+06	1	11.1796
rh_middletemporal_part18_area	11.6027				28	1.91951e+06	1	12.2751
rh_middletemporal_part19_area	11.8964				31	1.69731e+06	1	12.4652
rh_middletemporal_part20_area	10.5035				29	1.3941e+06	0	11.5758
rh_middletemporal_part21_area	13.3753				25	1.43767e+06	0	11.1277
rh_middletemporal_part22_area	10.1303				35	1.67055e+06	0	11.5205
rh_middletemporal_part23_area	12.6275				36	1.72989e+06	1	11.8713
rh_middletemporal_part24_area	10.4796				25	1.87211e+06	1	10.8212
rh_middletemporal_part25_area	12.2655				33	1.14752e+06	0	11.0876
rh_middletemporal_part26_area	10.5869				29	1.69046e+06	1	11.7722
rh_middletemporal_part27_area	11.1859				27	1.69725e+06	0	11.2675
rh_middletemporal_part28_area	13.1412				33	1.42356e+06	0	11.9442
rh_middletemporal_part29_area	11.9859				29	1.34458e+06	0	12.0284
rh_middletemporal_part30_area	11.3674				36	1.18112e+06	0	12.2579
rh_parahippocampal_part1_area	11.277				29	1.33124e+06	0	11.4121
rh_parahippocampal_part2_area	12.3196				32	1.90874e+06	1	11.8566
rh_parahippocampal_part3_area	11.6643				27	1.39752e+06	0	10.4153
rh_parahippocampal_part4_area	11.8929				32	1.31409e+06	0	11.7582
rh_parahippocampal_part5_area	11.7604				30	1.6037e+06	1	11.9418
rh_parahippocampal_part6_area	11.8792				30	1.54708e+06	0	12.6795
rh_parahippocampal_part7_area	10.7699				27	1.67559e+06	1	11.1139
rh_parahippocampal_part8_area	11.0939				32	1.69262e+06	1	13.3814
rh_paracentral_part1_area	12.9407				28	1.59401e+06	1	11.8758
rh_paracentral_part2_area	10.5688				46	1.41246e+06	0	11.3823
rh_paracentral_part3_area	13.9606				64	1.97085e+06	1	11.4264
rh_paracentral_part4_area	11.9956				36	1.25512e+06	0	11.7273
rh_paracentral_part5_area	13.2812				45	1.27623e+06	0	11.7989
rh_paracentral_part6_area	11.8769				53	1.45963e+06	1	13.514
rh_paracentral_part7_area	11.0024				60	1.13666e+06	0	11.0957
rh_paracentral_part8_area	10.6099				36	1.04877e+06	0	11.1199
rh_paracentral_part9_area	11.3712				62	1.49019e+06	1	11.8881
rh_paracentral_part10_area	12.3637				78	1.36537e+06	0	11.3892
rh_paracentral_part11_area	11.4974				81	1.49356e+06	0	13.0821
rh_paracentral_part12_area	13.2307				88	1.67857e+06	0	13.1423
rh_paracentral_part13_area	11.0509				63	1.88132e+06	1	11.4916
rh_paracentral_part14_area	11.2347				75	1.82151e+06	1	13.1685
rh_paracentral_part15_area	10.6819				40	1.46512e+06	0	11.3342
rh_parsopercularis_part1_area	13.7501				85	1.87224e+06	1	13.1203
rh_parsopercularis_part2_area	12.8734				78	1.19667e+06	0	11.9953
rh_parsopercularis_part3_area	11.4106				72	1.87102e+06	1	11.8972
rh_parsopercularis_part4_area	12.0148				74	1.53961e+06	0	12.0907
rh_parsopercularis_part5_area	10.7041				80	1.59063e+06	0	12.8252
rh_parsopercularis_part6_area	11.4986				89	1.68476e+06	1	13.9068
rh_parsopercularis_part7_area	10.6961				54	1.34826e+06	1	10.8088
rh_parsopercularis_part8_area	11.3325				53	1.59684e+06	0	11.3214
rh_parsopercularis_part9_area	10.3982				70	1.66244e+06	0	12.095
rh_parsopercularis_part10_area	10.5653				38	1.08637e+06	0	11.3103
rh_parsopercularis_part11_area	10.6084				85	1.7017e+06	1	13.9283
rh_parsopercularis_part12_area	10.1513				57	1.35124e+06	0	11.8603
rh_parsopercularis_part13_area	11.2508				47	1.09081e+06	0	11.6704
rh_parsorbitalis_part1_area	11.2375				82	1.39301e+06	0	11.5934
rh_parsorbitalis_part2_area	9.99369				73	1.59248e+06	0	13.6864
rh_parsorbitalis_part3_area	10.422				52	1.77249e+06	1	12.8965
rh_parsorbitalis_part4_area	10.0743				66	1.34271e+06	0	12.0956
rh_parsorbitalis_part5_area	9.98515				39	1.3914e+06	0	10.7724
rh_parsorbitalis_part6_area	11.2427				67	1.81064e+06	0	12.597
rh_parsorbitalis_part7_area	11.262				47	1.31528e+06	0	12.4823
rh_parstriangularis_part1_area	10.7304				39	1.4497e+06	1	12.1082
rh_parstriangularis_part2_area	12.0107				61	1.41104e+06	0	11.8357
rh_parstriangularis_part3_area	11.5208				59	1.66966e+06	1	11.769
rh_parstriangularis_part4_area	12.5316				81	1.61876e+06	1	11.2276
rh_parstriangularis_part5_area	10.4911				51	1.43014e+06	0	12.451
rh_parstriangularis_part6_area	11.0698				46	1.04663e+06	0	11.9554
rh_parstriangularis_part7_area	12.0762				41	1.64837e+06	0	12.0741
rh_parstriangularis_part8_area	10.1517				73	1.39709e+06	0	11.8771
rh_parstriangularis_part9_area	11.6492				60	1.64624e+06	0	10.9967
rh_parstriangularis_part10_area	11.2642				47	1.51961e+06	0	11.9075
rh_parstriangularis_part11_area	10.4678				88	1.69477e+06	1	12.5682
rh_parstriangularis_part12_area	11.563				66	1.45536e+06	1	12.8533
rh_parstriangularis_part13_area	13.0429				47	1.75734e+06	1	12.0309
rh_pericalcarine_part1_area	12.8444				77	1.98889e+06	1	14.0598
rh_pericalcarine_part2_area	13.1915				50	1.67744e+06	1	11.4183
rh_pericalcarine_part3_area	12.8888				58	1.58061e+06	1	12.0101
rh_pericalcarine_part4_area	13.3036				70	1.71532e+06	1	11.5525
rh_pericalcarine_part5_area	12.9652				81	1.57033e+06	0	11.828
rh_pericalcarine_part6_area	12.8567				60	1.68148e+06	1	12.3291
rh_pericalcarine_part7_area	12.5235				41	1.54343e+06	1	12.1732
rh_pericalcarine_part8_area	12.6434				44	1.53793e+06	1	12.2487
rh_pericalcarine_part9_area	13.3399				65	1.36514e+06	0	12.1623
rh_pericalcarine_part10_area	12.894				74	1.6182e+06	1	12.3634
rh_pericalcarine_part11_area	13.4896				44	1.90986e+06	1	11.9649
rh_pericalcarine_part12_area	14.4643				45	1.73125e+06	1	12.2528
rh_pericalcarine_part13_area	12.9212				73	1.64111e+06	1	12.8858
rh_postcentral_part1_area	11.6105				71	1.34525e+06	1	12.1783
rh_postcentral_part2_area	12.8217				49	1.4895e+06	0	11.5813
rh_postcentral_part3_area	10.5817				49	1.69685e+06	1	11.5484
rh_postcentral_part4_area	12.2566				73	1.50467e+06	1	12.0655
rh_postcentral_part5_area	13.0662				37	1.70312e+06	0	12.3298
rh_postcentral_part6_area	10.495				53	1.26837e+06	0	11.5865
rh_postcentral_part7_area	11.9061				57	1.4159e+06	0	12.4127
rh_postcentral_part8_area	13.3982				55	1.60327e+06	1	11.2154
rh_postcentral_part9_area	13.0806				39	1.44826e+06	0	12.4303
rh_postcentral_part10_area	10.7177				54	1.54501e+06	1	11.123
rh_postcentral_part11_area	10.2435				77	1.67671e+06	1	11.4154
rh_postcentral_part12_area	13.3453				37	1.40637e+06	1	12.0706
rh_postcentral_part13_area	12.8859				59	1.11039e+06	0	11.1382
rh_postcentral_part14_area	14.2852				66	1.6257e+06	0	12.7196
rh_postcentral_part15_area	11.8381				59	1.57479e+06	1	11.9799
rh_postcentral_part16_area	10.016				57	1.56379e+06	1	12.0067
rh_postcentral_part17_area	12.4455				41	1.27421e+06	0	11.9886
rh_postcentral_part18_area	10.5343				36	1.79995e+06	1	12.2698
rh_postcentral_part19_area	12.7942				70	1.58113e+06	1	11.0298
rh_postcentral_part20_area	11.8846				65	1.46401e+06	1	11.4963
rh_postcentral_part21_area	14.1056				40	1.47683e+06	0	10.7004
rh_postcentral_part22_area	13.3745				40	1.12454e+06	0	11.9078
rh_postcentral_part23_area	14.0581				61	1.2656e+06	0	12.4855
rh_postcentral_part24_area	11.4156				37	1.21566e+06	0	10.6862
rh_postcentral_part25_area	11.5573				79	1.30925e+06	0	12.4443
rh_postcentral_part26_area	12.7156				75	1.8047e+06	1	11.8383
rh_postcentral_part27_area	13.4969				71	1.82589e+06	1	11.5042
rh_postcentral_part28_area	13.5971				56	1.52289e+06	0	10.7213
rh_postcentral_part29_area	12.4251				70	1.40989e+06	1	12.515
rh_postcentral_part30_area	13.3903				87	1.19205e+06	0	11.2876
rh_postcentral_part31_area	13.9064				57	1.29808e+06	0	12.54
rh_postcentral_part32_area	12.4709				47	1.24698e+06	0	10.9211
rh_postcentral_part33_area	13.4718				80	1.41894e+06	0	12.2252
rh_postcentral_part34_area	11.4206				51	1.62948e+06	0	11.7571
rh_postcentral_part35_area	13.0995				47	1.26105e+06	0	12.3755
rh_postcentral_part36_area	12.9766				50	1.44494e+06	0	11.6162
rh_postcentral_part37_area	12.3248				76	1.58989e+06	0	12.6029
rh_postcentral_part38_area	13.5072				58	1.42155e+06	0	11.7067
rh_posteriorcingulate_part1_area	11.3362				72	1.2881e+06	0	11.935
rh_posteriorcingulate_part2_area	12.821				55	1.1388e+06	0	12.8995
rh_posteriorcingulate_part3_area	11.1582				39	1.54132e+06	1	11.3669
rh_posteriorcingulate_part4_area	10.3253				40	1.33491e+06	0	11.8515
rh_posteriorcingulate_part5_area	11.4591				65	1.34914e+06	0	10.7041
rh_posteriorcingulate_part6_area	11.5885				48	1.5945e+06	1	12.4165
rh_posteriorcingulate_part7_area	12.4274				78	1.65761e+06	1	11.5435
rh_posteriorcingulate_part8_area	10.5591				78	1.47665e+06	0	13.0136
rh_posteriorcingulate_part9_area	11.4013				49	1.4221e+06	0	11.1361
rh_posteriorcingulate_part10_area	10.8105				58	1.87336e+06	1	11.9896
rh_posteriorcingulate_part11_area	11.543				40	1.22629e+06	0	11.8604
rh_posteriorcingulate_part12_area	12.3373				71	1.68209e+06	1	13.3688
rh_precentral_part1_area	12.7809				62	1.66507e+06	1	13.0782
rh_precentral_part2_area	10.743				66	1.53406e+06	0	12.1224
rh_precentral_part3_area	11.5154				53	1.47541e+06	0	11.7564
rh_precentral_part4_area	14.1137				82	1.67405e+06	0	11.7396
rh_precentral_part5_area	10.1797				39	1.634e+06	0	12.3406
rh_precentral_part6_area	14.2608				52	1.51561e+06	0	11.2787
rh_precentral_part7_area	13.1398				80	1.67756e+06	1	11.4783
rh_precentral_part8_area	11.8974				65	1.27595e+06	0	11.3189
rh_precentral_part9_area	13.212				49	1.36958e+06	0	11.2211
rh_precentral_part10_area	11.2598				68	1.32918e+06	0	11.3235
rh_precentral_part11_area	13.1458				44	1.48158e+06	0	11.1301
rh_precentral_part12_area	10.4592				86	1.70428e+06	1	11.7835
rh_precentral_part13_area	14.4081				48	1.28877e+06	1	13.0646
rh_precentral_part14_area	10.7234				64	1.37906e+06	0	11.4653
rh_precentral_part15_area	13.3526				66	1.32206e+06	1	10.4894
rh_precentral_part16_area	11.2954				69	1.48343e+06	0	11.7509
rh_precentral_part17_area	13.5065				56	1.20594e+06	0	11.2464
rh_precentral_part18_area	11.457				41	1.39759e+06	0	11.8247
rh_precentral_part19_area	12.9559				51	1.65958e+06	0	12.7801
rh_precentral_part20_area	11.4068				39	1.55525e+06	1	12.6312
rh_precentral_part21_area	11.6229				65	1.62873e+06	0	12.2526
rh_precentral_part22_area	10.6848				78	1.64072e+06	1	11.5822
rh_precentral_part23_area	10.1712				75	2.03778e+06	1	11.915
rh_precentral_part24_area	10.5675				56	1.41018e+06	1	12.5859
rh_precentral_part25_area	10.9586				45	1.36949e+06	0	13.7634
rh_precentral_part26_area	11.2503				82	1.92869e+06	1	10.4379
rh_precentral_part27_area	11.0611				55	1.41546e+06	0	13.6208
rh_precentral_part28_area	11.5721				64	1.61941e+06	1	11.6336
rh_precentral_part29_area	11.4639				83	1.34719e+06	0	11.8654
rh_precentral_part30_area	11.3766				56	1.64264e+06	1	12.6056
rh_precentral_part31_area	11.3532				40	1.82324e+06	1	12.8213
rh_precentral_part32_area	10.9991				38	1.41499e+06	0	12.0267
rh_precentral_part33_area	11.0271				57	1.45946e+06	1	11.0892
rh_precentral_part34_area	10.9542				80	2.10161e+06	1	11.8195
rh_precentral_part35_area	11.1348				48	1.36741e+06	0	11.1327
rh_precentral_part36_area	11.818				60	1.4805e+06	0	12.524
rh_precentral_part37_area	11.041				47	1.22429e+06	0	12.3452
rh_precentral_part38_area	13.1515				37	1.70728e+06	1	11.917
rh_precentral_part39_area	12.1692				58	1.70811e+06	0	11.2727
rh_precentral_part40_area	12.3903				69	1.70423e+06	1	12.1901
rh_precentral_part41_area	10.8664				56	1.46788e+06	0	10.8317
rh_precentral_part42_area	10.347				49	1.64283e+06	0	11.4408
rh_precentral_part43_area	11.0151				73	1.67574e+06	0	12.371
rh_precentral_part44_area	10.6765				38	1.60402e+06	1	12.8683
rh_precentral_part45_area	10.9956				65	1.27603e+06	0	11.646
rh_precentral_part46_area	11.9857				38	1.47903e+06	0	11.5461
rh_precentral_part47_area	11.8508				84	1.69136e+06	1	12.5329
rh_precuneus_part1_area	11.0824				41	1.1144e+06	0	10.7061
rh_precuneus_part2_area	12.407				87	1.26775e+06	0	13.5479
rh_precuneus_part3_area	13.9485				41	1.58176e+06	1	11.6539
rh_precuneus_part4_area	12.2098				52	1.64952e+06	1	13.1411
rh_precuneus_part5_area	13.4878				72	1.64222e+06	1	11.9893
rh_precuneus_part6_area	11.1784				36	1.63943e+06	1	11.6737
rh_precuneus_part7_area	14.2272				53	1.34417e+06	0	10.9925
rh_precuneus_part8_area	13.7613				62	1.55398e+06	1	13.0581
rh_precuneus_part9_area	13.6158				54	1.8351e+06	1	11.647
rh_precuneus_part10_area	11.1351				74	1.66402e+06	0	12.1546
rh_precuneus_part11_area	14.0697				80	1.44805e+06	0	13.2822
rh_precuneus_part12_area	13.0483				42	1.47519e+06	1	12.3717
rh_precuneus_part13_area	13.1496				62	1.87804e+06	1	12.2163
rh_precuneus_part14_area	11.1207				60	1.35066e+06	0	12.0218
rh_precuneus_part15_area	14.007				45	1.87208e+06	1	11.4193
rh_precuneus_part16_area	11.6557				54	1.5006e+06	0	11.8624
rh_precuneus_part17_area	13.876				79	1.63595e+06	0	11.783
rh_precuneus_part18_area	12.4694				65	1.66203e+06	1	12.4751
rh_precuneus_part19_area	12.28				54	1.76667e+06	1	13.2521
rh_precuneus_part20_area	10.7323				38	1.31601e+06	0	11.8826
rh_precuneus_part21_area	11.1678				45	1.77953e+06	1	12.174
rh_precuneus_part22_area	10.6653				37	1.23438e+06	0	11.2274
rh_precuneus_part23_area	11.9878				63	1.59716e+06	0	12.6972
rh_precuneus_part24_area	11.3072				43	1.14814e+06	0	12.3434
rh_precuneus_part25_area	10.4344				82	1.40936e+06	0	11.7139
rh_precuneus_part26_area	12.4673				38	1.53773e+06	1	11.9247
rh_precuneus_part27_area	12.4696				84	1.59376e+06	1	12.5142
rh_precuneus_part28_area	10.8867				71	1.49287e+06	1	12.28
rh_precuneus_part29_area	13.2428				58	1.38386e+06	0	11.6482
rh_precuneus_part30_area	12.0085				72	1.30215e+06	0	11.4078
rh_precuneus_part31_area	12.056				57	1.64515e+06	1	12.4973
rh_precuneus_part32_area	11.8241				59	1.13918e+06	0	12.853
rh_precuneus_part33_area	11.6349				40	1.68576e+06	1	10.9623
rh_precuneus_part34_area	11.3907				61	1.52274e+06	1	10.871
rh_rostralanteriorcingulate_part1_area	12.1881				66	1.34159e+06	0	12.4916
rh_rostralanteriorcingulate_part2_area	10.8542				48	1.61843e+06	1	12.4538
rh_rostralanteriorcingulate_part3_area	10.6198				55	1.42397e+06	0	11.2759
rh_rostralanteriorcingulate_part4_area	11.1973				61	1.44331e+06	1	12.7127
rh_rostralanteriorcingulate_part5_area	12.6223				80	1.29675e+06	0	11.2541
rh_rostralmiddlefrontal_part1_area	13.0189				51	1.76559e+06	1	10.8937
rh_rostralmiddlefrontal_part2_area	11.3836				81	1.64019e+06	1	13.3655
rh_rostralmiddlefrontal_part3_area	11.5008				82	1.52034e+06	0	14.04
rh_rostralmiddlefrontal_part4_area	12.5291				44	1.32681e+06	0	11.7149
rh_rostralmiddlefrontal_part5_area	12.9843				58	1.41822e+06	0	12.7243
rh_rostralmiddlefrontal_part6_area	13.8259				53	1.51709e+06	0	11.7671
rh_rostralmiddlefrontal_part7_area	11.6272				47	1.00123e+06	0	11.0721
rh_rostralmiddlefrontal_part8_area	10.8784				43	1.43776e+06	0	12.6374
rh_rostralmiddlefrontal_part9_area	13.1812				55	1.32312e+06	0	12.1065
rh_rostralmiddlefrontal_part10_area	11.8247				47	1.60941e+06	1	12.5931
rh_rostralmiddlefrontal_part11_area	12.5422				52	1.83203e+06	1	13.3568
rh_rostralmiddlefrontal_part12_area	12.0292				55	1.39982e+06	0	10.75
rh_rostralmiddlefrontal_part13_area	12.9456				74	1.77656e+06	0	11.9828
rh_rostralmiddlefrontal_part14_area	14.1853				62	1.64379e+06	1	13.0186
rh_rostralmiddlefrontal_part15_area	12.2342				89	1.61744e+06	1	12.1668
rh_rostralmiddlefrontal_part16_area	13.3791				49	1.29244e+06	0	11.109
rh_rostralmiddlefrontal_part17_area	11.7294				86	1.93677e+06	1	12.8237
rh_rostralmiddlefrontal_part18_area	13.6843				80	1.46672e+06	0	11.3791
rh_rostralmiddlefrontal_part19_area	10.9966				88	1.71463e+06	1	12.3098
rh_rostralmiddlefrontal_part20_area	11.9593				82	1.40192e+06	0	11.5805
rh_rostralmiddlefrontal_part21_area	12.6273				39	1.40266e+06	1	12.0337
rh_rostralmiddlefrontal_part22_area	12.2539				51	1.4021e+06	0	11.2773
rh_rostralmiddlefrontal_part23_area	12.4668				77	1.39952e+06	0	12.3395
rh_rostralmiddlefrontal_part24_area	13.0124				56	1.38127e+06	0	12.7292
rh_rostralmiddlefrontal_part25_area	12.4822				45	1.82742e+06	1	12.2845
rh_rostralmiddlefrontal_part26_area	11.6919				72	1.53237e+06	0	14.1279
rh_rostralmiddlefrontal_part27_area	14.4108				59	1.86786e+06	1	12.8969
rh_rostralmiddlefrontal_part28_area	12.4112				43	1.6857e+06	1	10.7395
rh_rostralmiddlefrontal_part29_area	13.4436				48	1.72676e+06	0	12.0642
rh_rostralmiddlefrontal_part30_area	12.281				53	1.09921e+06	0	11.3209
rh_rostralmiddlefrontal_part31_area	13.1614				58	1.5608e+06	1	12.0316
rh_rostralmiddlefrontal_part32_area	13.6914				42	1.57808e+06	0	11.9152
rh_rostralmiddlefrontal_part33_area	14.2458				61	1.31513e+06	0	10.3882
rh_rostralmiddlefrontal_part34_area	12.3442				57	1.72439e+06	1	13.2889
rh_rostralmiddlefrontal_part35_area	11.5882				63	1.94113e+06	1	11.8954
rh_rostralmiddlefrontal_part36_area	12.0213				46	1.54716e+06	0	11.9033
rh_rostralmiddlefrontal_part37_area	13.0887				81	1.61214e+06	0	11.5788
rh_rostralmiddlefrontal_part38_area	12.733				41	1.26036e+06	0	12.7556
rh_rostralmiddlefrontal_part39_area	11.384				37	1.3151e+06	0	11.8178
rh_rostralmiddlefrontal_part40_area	11.3295				55	1.35637e+06	0	12.5294
rh_rostralmiddlefrontal_part41_area	12.7227				85	1.69359e+06	1	14.0232
rh_rostralmiddlefrontal_part42_area	14.0919				41	1.40749e+06	0	10.8318
rh_rostralmiddlefrontal_part43_area	13.9422				40	1.32125e+06	0	11.1687
rh_rostralmiddlefrontal_part44_area	14.2322				41	1.69766e+06	1	10.7786
rh_rostralmiddlefrontal_part45_area	12.0089				63	1.52897e+06	0	12.1174
rh_rostralmiddlefrontal_part46_area	12.4082				77	1.55524e+06	1	12.3982
rh_rostralmiddlefrontal_part47_area	12.0866				66	1.77055e+06	1	14.2756
rh_rostralmiddlefrontal_part48_area	11.7509				76	1.31377e+06	0	10.7199
rh_rostralmiddlefrontal_part49_area	13.1801				84	1.35591e+06	0	12.2107
rh_rostralmiddlefrontal_part50_area	11.4115				47	1.55029e+06	1	11.7734
rh_superiorfrontal_part1_area	11.8473				51	1.75071e+06	1	12.5791
rh_superiorfrontal_part2_area	11.7064				68	1.59725e+06	1	12.2123
rh_superiorfrontal_part3_area	10.5216				67	1.45391e+06	0	12.7019
rh_superiorfrontal_part4_area	11.5528				69	1.55145e+06	0	11.6884
rh_superiorfrontal_part5_area	10.7443				67	1.47474e+06	0	11.2661
rh_superiorfrontal_part6_area	11.3637				68	1.29915e+06	0	13.8501
rh_superiorfrontal_part7_area	11.2678				75	1.64121e+06	1	11.8392
rh_superiorfrontal_part8_area	12.0302				64	1.72621e+06	0	12.1573
rh_superiorfrontal_part9_area	10.9993				56	1.42759e+06	0	11.2369
rh_superiorfrontal_part10_area	11.7037				52	1.70045e+06	1	12.3335
rh_superiorfrontal_part11_area	10.6723				65	2.00753e+06	1	11.5776
rh_superiorfrontal_part12_area	12.4826				43	1.53516e+06	1	12.1298
rh_superiorfrontal_part13_area	10.4247				83	1.70953e+06	1	11.5323
rh_superiorfrontal_part14_area	14.2401				58	1.70451e+06	1	12.5893
rh_superiorfrontal_part15_area	10.7721				52	1.42375e+06	0	11.5913
rh_superiorfrontal_part16_area	14.3986				67	1.71701e+06	1	12.1036
rh_superiorfrontal_part17_area	10.3553				82	1.47663e+06	0	12.1912
rh_superiorfrontal_part18_area	12.2145				79	1.40585e+06	0	12.2076
rh_superiorfrontal_part19_area	10.7671				65	1.57027e+06	1	12.5609
rh_superiorfrontal_part20_area	10.7937				54	1.56046e+06	1	12.0067
rh_superiorfrontal_part21_area	11.0691				37	1.51885e+06	0	13.3352
rh_superiorfrontal_part22_area	13.9348				64	1.53742e+06	0	11.1969
rh_superiorfrontal_part23_area	11.0304				88	1.47506e+06	0	11.8821
rh_superiorfrontal_part24_area	13.5718				36	1.63059e+06	1	11.2187
rh_superiorfrontal_part25_area	10.5956				67	1.50548e+06	1	11.9937
rh_superiorfrontal_part26_area	13.3853				53	1.96135e+06	1	12.9115
rh_superiorfrontal_part27_area	12.5235				36	1.6842e+06	1	11.6115
rh_superiorfrontal_part28_area	10.6165				58	1.47202e+06	0	11.9596
rh_superiorfrontal_part29_area	11.191				43	1.38805e+06	0	11.2936
rh_superiorfrontal_part30_area	11.2409				71	1.32755e+06	0	14.9956
rh_superiorfrontal_part31_area	10.8485				44	1.59554e+06	0	11.0416
rh_superiorfrontal_part32_area	10.7315				64	1.91793e+06	1	13.6416
rh_superiorfrontal_part33_area	11.5428				49	1.61885e+06	1	11.4958
rh_superiorfrontal_part34_area	10.8905				66	1.44317e+06	1	12.3562
rh_superiorfrontal_part35_area	13.2621				44	1.60116e+06	1	10.9944
rh_superiorfrontal_part36_area	12.6592				65	1.78166e+06	1	11.6668
rh_superiorfrontal_part37_area	10.6699				44	1.26901e+06	0	13.1922
rh_superiorfrontal_part38_area	12.0919				60	1.52158e+06	1	12.4175
rh_superiorfrontal_part39_area	10.7754				42	1.81224e+06	1	11.8721
rh_superiorfrontal_part40_area	11.3994				40	1.415e+06	0	13.0434
rh_superiorfrontal_part41_area	10.8167				69	1.40066e+06	0	11.2762
rh_superiorfrontal_part42_area	10.4348				46	1.61287e+06	1	11.5961
rh_superiorfrontal_part43_area	11.7095				69	1.47731e+06	0	12.0868
rh_superiorfrontal_part44_area	11.5316				36	1.561e+06	1	11.6465
rh_superiorfrontal_part45_area	10.4495				52	1.34e+06	1	11.3487
rh_superiorfrontal_part46_area	10.4171				38	1.56139e+06	1	13.3644
rh_superiorfrontal_part47_area	11.1498				72	1.66075e+06	0	11.5945
rh_superiorfrontal_part48_area	10.311				36	1.27549e+06	0	11.284
rh_superiorfrontal_part49_area	12.5944				53	1.52938e+06	0	11.4256
rh_superiorfrontal_part50_area	12.6245				53	1.60419e+06	1	11.4446
rh_superiorfrontal_part51_area	10.4859				40	1.7425e+06	1	12.3873
rh_superiorfrontal_part52_area	11.1281				46	1.51518e+06	0	11.153
rh_superiorfrontal_part53_area	10.816				81	1.82533e+06	1	12.0923
rh_superiorfrontal_part54_area	11.5801				61	1.06082e+06	0	10.9649
rh_superiorfrontal_part55_area	12.1054				43	1.07608e+06	0	10.4184
rh_superiorfrontal_part56_area	11.3279				52	1.48065e+06	0	11.7976
rh_superiorfrontal_part57_area	11.7823				39	1.80084e+06	1	11.0426
rh_superiorfrontal_part58_area	10.7626				81	1.49898e+06	0	11.4605
rh_superiorfrontal_part59_area	11.1569				84	1.66771e+06	1	12.6589
rh_superiorfrontal_part60_area	11.1014				42	1.35057e+06	0	11.7596
rh_superiorfrontal_part61_area	10.4505				45	1.06063e+06	0	10.7441
rh_superiorfrontal_part62_area	10.7809				49	1.61486e+06	0	11.736
rh_superiorfrontal_part63_area	10.7647				70	1.48511e+06	1	12.12
rh_superiorfrontal_part64_area	10.2551				41	1.36522e+06	0	11.9243
rh_superiorparietal_part1_area	13.7809				86	1.37245e+06	0	12.6723
rh_superiorparietal_part2_area	10.8735				46	1.63379e+06	1	11.9419
rh_superiorparietal_part3_area	12.5663				56	1.70092e+06	0	12.1163
rh_superiorparietal_part4_area	11.5469				61	1.21188e+06	0	10.7087
rh_superiorparietal_part5_area	13.3996				70	1.85948e+06	1	12.0357
rh_superiorparietal_part6_area	13.3435				41	1.40378e+06	0	11.0737
rh_superiorparietal_part7_area	12.3053				85	1.53011e+06	0	12.8547
rh_superiorparietal_part8_area	11.9076				78	1.60756e+06	0	12.0844
rh_superiorparietal_part9_area	13.5502				58	1.34425e+06	0	11.3363
rh_superiorparietal_part10_area	13.8639				59	1.72498e+06	1	12.6878
rh_superiorparietal_part11_area	11.9579				85	1.55199e+06	0	11.3069
rh_superiorparietal_part12_area	12.1726				71	1.62409e+06	0	11.9812
rh_superiorparietal_part13_area	11.6927				74	1.59685e+06	1	12.9235
rh_superiorparietal_part14_area	11.9918				45	1.41152e+06	0	11.4634
rh_superiorparietal_part15_area	12.2656				65	1.72793e+06	1	10.4018
rh_superiorparietal_part16_area	13.5992				40	1.46031e+06	0	11.8148
rh_superiorparietal_part17_area	13.5411				36	1.53157e+06	0	11.5962
rh_superiorparietal_part18_area	11.4563				49	1.52131e+06	0	11.2893
rh_superiorparietal_part19_area	11.0144				44	1.16763e+06	0	11.4055
rh_superiorparietal_part20_area	12.8854				38	1.61016e+06	1	11.5972
rh_superiorparietal_part21_area	13.0642				37	1.53046e+06	0	11.5509
rh_superiorparietal_part22_area	13.5912				48	1.77184e+06	0	11.3715
rh_superiorparietal_part23_area	12.6243				49	1.54613e+06	1	12.2925
rh_superiorparietal_part24_area	13.555				40	1.1585e+06	0	11.4753
rh_superiorparietal_part25_area	11.5894				53	1.50953e+06	1	11.7407
rh_superiorparietal_part26_area	11.6248				61	1.37862e+06	0	11.6295
rh_superiorparietal_part27_area	13.1032				71	1.58585e+06	0	11.5926
rh_superiorparietal_part28_area	14.0475				46	1.23116e+06	0	11.5833
rh_superiorparietal_part29_area	11.6808				47	1.60429e+06	1	11.5114
rh_superiorparietal_part30_area	11.3701				55	1.56209e+06	1	10.793
rh_superiorparietal_part31_area	14.2154				36	1.49684e+06	0	12.44
rh_superiorparietal_part32_area	13.2903				51	1.58683e+06	1	11.9021
rh_superiorparietal_part33_area	12.193				72	1.79301e+06	1	11.3852
rh_superiorparietal_part34_area	12.7578				47	1.63838e+06	1	11.9629
rh_superiorparietal_part35_area	11.907				38	1.64662e+06	1	12.2156
rh_superiorparietal_part36_area	13.7124				40	1.43009e+06	0	10.787
rh_superiorparietal_part37_area	14.0988				40	1.55987e+06	0	11.4555
rh_superiorparietal_part38_area	13.2675				51	1.3939e+06	0	10.5698
rh_superiorparietal_part39_area	13.1091				56	1.15616e+06	0	11.788
rh_superiorparietal_part40_area	12.1863				38	1.43619e+06	0	11.7616
rh_superiorparietal_part41_area	12.017				82	1.93471e+06	1	12.4403
rh_superiorparietal_part42_area	11.9882				77	1.71334e+06	1	12.849
rh_superiorparietal_part43_area	11.4591				58	1.59566e+06	1	11.1145
rh_superiorparietal_part44_area	12.338				68	1.51973e+06	0	12.6014
rh_superiorparietal_part45_area	11.6571				74	1.40735e+06	1	12.1444
rh_superiorparietal_part46_area	12.5804				49	1.22968e+06	0	10.756
rh_superiorparietal_part47_area	11.7462				55	1.60086e+06	1	11.7752
rh_superiorparietal_part48_area	12.7418				41	1.0872e+06	0	12.2785
rh_superiorparietal_part49_area	11.6025				47	1.44335e+06	0	12.351
rh_superiorparietal_part50_area	11.7816				38	1.59877e+06	1	12.1522
rh_superiortemporal_part1_area	10.5065				53	1.55431e+06	0	11.2767
rh_superiortemporal_part2_area	10.6209				65	1.70209e+06	0	13.7777
rh_superiortemporal_part3_area	11.4079				77	1.72736e+06	0	12.6107
rh_superiortemporal_part4_area	10.746				85	1.62528e+06	1	11.5759
rh_superiortemporal_part5_area	11.4698				81	1.5172e+06	1	11.0529
rh_superiortemporal_part6_area	10.9675				73	2.00046e+06	1	12.8281
rh_superiortemporal_part7_area	12.9639				55	1.49818e+06	0	11.6819
rh_superiortemporal_part8_area	12.6761				56	1.47403e+06	0	10.884
rh_superiortemporal_part9_area	13.2735				71	1.44763e+06	0	11.6876
rh_superiortemporal_part10_area	13.6741				70	1.56566e+06	1	12.9742
rh_superiortemporal_part11_area	11.4135				69	1.15637e+06	0	11.6597
rh_superiortemporal_part12_area	14.0931				84	1.67221e+06	0	13.784
rh_superiortemporal_part13_area	10.6703				53	1.52869e+06	0	11.4445
rh_superiortemporal_part14_area	12.3802				36	1.64095e+06	1	11.7017
rh_superiortemporal_part15_area	13.3198				52	1.45775e+06	0	12.019
rh_superiortemporal_part16_area	13.1162				80	1.64599e+06	1	12.5991
rh_superiortemporal_part17_area	12.5138				66	1.55566e+06	0	12.1847
rh_superiortemporal_part18_area	10.669				38	1.8253e+06	1	11.8158
rh_superiortemporal_part19_area	10.804				37	1.6638e+06	1	13.3504
rh_superiortemporal_part20_area	13.1848				52	1.63375e+06	1	12.385
rh_superiortemporal_part21_area	11.0172				54	1.1661e+06	0	10.2944
rh_superiortemporal_part22_area	12.2068				50	1.54422e+06	0	12.4651
rh_superiortemporal_part23_area	11.2264				85	1.66421e+06	1	12.3952
rh_superiortemporal_part24_area	13.5799				83	1.47806e+06	0	14.7612
rh_superiortemporal_part25_area	10.6915				53	1.04857e+06	0	10.6975
rh_superiortemporal_part26_area	11.1007				77	1.64662e+06	0	11.9303
rh_superiortemporal_part27_area	12.1303				47	973888	0	10.9686
rh_superiortemporal_part28_area	12.3472				55	889379	0	11.7219
rh_superiortemporal_part29_area	12.0551				57	1.47594e+06	1	12.5277
rh_superiortemporal_part30_area	11.7704				59	1.2197e+06	0	11.5013
rh_superiortemporal_part31_area	11.2188				78	1.63792e+06	1	12.2957
rh_superiortemporal_part32_area	13.2709				74	1.31789e+06	0	12.1653
rh_supramarginal_part1_area	10.3854				49	1.40365e+06	0	10.7354
rh_supramarginal_part2_area	13.6677				71	1.64289e+06	0	12.1342
rh_supramarginal_part3_area	13.7872				78	1.59821e+06	0	12.9247
rh_supramarginal_part4_area	13.2593				54	1.43261e+06	0	10.9233
rh_supramarginal_part5_area	10.0246				43	1.51098e+06	0	13.1379
rh_supramarginal_part6_area	12.4096				44	1.43762e+06	0	12.4794
rh_supramarginal_part7_area	10.2841				61	1.57722e+06	0	11.6197
rh_supramarginal_part8_area	12.2769				74	1.87936e+06	1	12.5078
rh_supramarginal_part9_area	10.3189				75	1.57286e+06	1	11.3276
rh_supramarginal_part10_area	12.1527				70	1.33141e+06	0	12.3654
rh_supramarginal_part11_area	10.6721				39	1.58076e+06	0	13.7104
rh_supramarginal_part12_area	10.0267				42	1.21997e+06	0	11.6495
rh_supramarginal_part13_area	12.2959				75	1.42551e+06	0	11.3944
rh_supramarginal_part14_area	12.0788				65	1.83153e+06	1	11.2385
rh_supramarginal_part15_area	12.8702				66	1.46235e+06	0	10.686
rh_supramarginal_part16_area	11.1242				59	1.54969e+06	0	11.5091
rh_supramarginal_part17_area	12.3061				57	1.62978e+06	1	12.0215
rh_supramarginal_part18_area	11.6525				89	1.65933e+06	1	13.4605
rh_supramarginal_part19_area	11.0059				58	1.51794e+06	1	10.4094
rh_supramarginal_part20_area	12.5985				42	1.54689e+06	0	11.0719
rh_supramarginal_part21_area	10.2964				47	1.59332e+06	1	11.9914
rh_supramarginal_part22_area	10.7808				73	1.82896e+06	1	11.2777
rh_supramarginal_part23_area	11.4392				79	1.7572e+06	1	12.2578
rh_supramarginal_part24_area	11.0343				49	1.47961e+06	1	13.0774
rh_supramarginal_part25_area	10.2705				73	1.66824e+06	1	12.5948
rh_supramarginal_part26_area	10.3606				64	1.78885e+06	1	12.6069
rh_supramarginal_part27_area	11.9433				40	1.44454e+06	1	12.8008
rh_supramarginal_part28_area	12.1358				80	1.63359e+06	1	11.1248
rh_supramarginal_part29_area	10.0914				74	1.53952e+06	1	11.7118
rh_supramarginal_part30_area	10.413				47	1.3311e+06	0	12.4622
rh_supramarginal_part31_area	10.4198				52	1.47179e+06	0	11.8445
rh_supramarginal_part32_area	11.5155				76	1.67583e+06	0	12.0958
rh_supramarginal_part33_area	10.5668				54	1.61949e+06	0	11.9996
rh_supramarginal_part34_area	10.3361				81	1.39258e+06	0	11.4012
rh_frontalpole_part1_area	11.7983				65	1.75925e+06	1	12.1901
rh_frontalpole_part2_area	11.7799				38	1.70535e+06	1	11.3576
rh_frontalpole_part3_area	11.8865				72	1.49388e+06	0	11.6499
rh_temporalpole_part1_area	10.1599				85	1.59917e+06	0	11.9704
rh_temporalpole_part2_area	9.96843				41	1.5125e+06	0	12.5319
rh_temporalpole_part3_area	11.1661				71	1.38047e+06	0	11.6898
rh_temporalpole_part4_area	10.2846				39	1.81948e+06	0	13.886
rh_transversetemporal_part1_area	11.3497				60	1.3646e+06	0	12.2059
rh_transversetemporal_part2_area	11.3203				37	1.80818e+06	0	13.0225
rh_transversetemporal_part3_area	12.1044				48	1.13642e+06	0	12.3248
rh_insula_part1_area	10.4428				60	1.57314e+06	0	13.1202
rh_insula_part2_area	10.932				45	1.71284e+06	1	11.7257
rh_insula_part3_area	10.4849				75	1.51392e+06	0	12.5402
rh_insula_part4_area	12.8896				53	1.42869e+06	0	10.7986
rh_insula_part5_area	10.791				81	1.62812e+06	1	12.6585
rh_insula_part6_area	10.3232				69	1.6096e+06	1	13.1249
rh_insula_part7_area	11.6215				47	1.33887e+06	0	10.7463
rh_insula_part8_area	10.3546				61	1.51827e+06	0	12.2945
rh_insula_part9_area	10.1884				47	1.64331e+06	1	12.3902
rh_insula_part10_area	10.5471				77	1.91843e+06	1	12.2603
rh_insula_part11_area	10.372				49	1.66299e+06	1	11.7039
rh_insula_part12_area	10.188				55	1.89951e+06	1	11.3206
rh_insula_part13_area	10.6904				42	1.38672e+06	1	11.0026
rh_insula_part14_area	10.4663				58	1.40255e+06	0	11.2135
rh_insula_part15_area	11.1218				66	1.68797e+06	1	13.442
rh_insula_part16_area	11.0948				52	1.28074e+06	0	11.7901
rh_insula_part17_area	10.4287				46	1.27232e+06	0	10.8193
rh_insula_part18_area	10.2417				60	1.58196e+06	1	12.8054
rh_insula_part19_area	10.4122				38	1.26398e+06	0	11.6746
					62	1.5287e+06	1	11.4021
					42	1.42478e+06	0	12.6599
					67	1.54055e+06	1	11.9917
					83	1.56028e+06	0	9.86135
					53	1.74777e+06	1	10.8045
					41	1.58217e+06	1	12.3959
					81	1.41859e+06	0	11.1865
					36	1.47544e+06	1	12.0433
					60	1.62733e+06	0	12.7699
					40	1.62342e+06	1	12.3275
					54	1.64286e+06	1	11.4259
					80	1.88876e+06	1	13.7517
					40	1.7722e+06	1	11.8786
					65	1.7084e+06	1	11.9918
					38	1.65928e+06	1	11.2175
					56	1.3891e+06	1	13.2654
					70	1.62818e+06	0	11.4862
					41	1.79262e+06	1	11.2632
					81	1.60782e+06	1	12.1924
					43	1.65721e+06	0	11.2997
					70	1.77427e+06	1	12.3774
					48	1.30752e+06	0	11.46
					60	1.39743e+06	0	11.5353
					88	1.55255e+06	0	11.8098
					56	1.56938e+06	1	12.9358
					47	1.47171e+06	1	12.9452
					45	1.39575e+06	0	11.9989
					76	1.53194e+06	0	11.746
					84	1.65744e+06	1	13.0276
					70	1.18688e+06	0	11.8149
					64	1.88614e+06	1	11.6245
					46	1.50124e+06	0	11.4973
					46	1.46821e+06	0	11.2721
					85	1.43045e+06	0	12.2627
					54	1.50617e+06	1	11.7552
					59	1.65733e+06	1	12.2284
					62	1.35301e+06	0	11.0439
					44	1.46188e+06	1	10.6693
					53	1.59629e+06	0	12.5391
					61	1.66329e+06	1	12.0212
					51	1.44978e+06	1	10.5558
					50	1.3279e+06	0	11.4786
					78	1.45436e+06	0	12.3044
					81	1.57484e+06	0	12.3079
					53	1.5919e+06	1	12.6144
					53	1.21609e+06	0	11.321
					53	1.49634e+06	0	13.851
					79	1.70248e+06	0	10.9249
					53	1.78474e+06	1	11.9607
					63	1.4045e+06	0	13.3932
					36	1.21204e+06	0	10.3792
					36	988365	0	11.2372
					60	1.46251e+06	0	11.0292
					80	1.86418e+06	1	12.3792
					51	1.64455e+06	1	11.6533
					70	1.23768e+06	0	12.0725
					47	1.70865e+06	1	11.7325
					41	1.63723e+06	0	11.3208
					79	1.44605e+06	1	11.7827
					69	1.35371e+06	0	11.495
					60	1.51893e+06	0	11.2345
					84	1.79158e+06	1	12.5263
					42	1.47574e+06	0	12.6892
					87	1.46485e+06	0	13.216
					42	1.69856e+06	1	10.6936
					58	1.3011e+06	0	11.9174
					41	1.59323e+06	1	11.3839
					86	1.48581e+06	0	12.7419
					80	1.58657e+06	1	14.0801
					69	1.66855e+06	1	12.5579
					80	2.0036e+06	1	12.3347
					57	1.46624e+06	0	11.6527
					70	1.32572e+06	0	11.0708
					47	1.64798e+06	1	11.7249
					72	1.59407e+06	0	11.4432
					86	1.7993e+06	1	13.4332
					37	1.45734e+06	0	11.256
					60	1.49639e+06	1	11.7315
					68	1.49112e+06	1	13.1779
					53	1.36748e+06	0	10.4745
					63	1.76614e+06	1	11.5818
					45	1.45262e+06	0	13.4517
					39	1.4174e+06	1	12.9704
					57	1.79315e+06	1	10.6261
					60	1.45226e+06	0	14.4435
					72	1.47298e+06	1	11.7796
					65	1.59968e+06	1	11.1264
					44	1.47246e+06	1	11.8344
					83	1.44288e+06	1	12.8281
					53	1.4515e+06	0	11.5059
					47	1.30444e+06	0	12.6398
					70	1.54339e+06	1	12.2087
					48	1.71462e+06	1	12.1915
					51	1.60814e+06	1	11.308
					89	1.46309e+06	0	12.7076
					79	1.64519e+06	1	11.7875
					75	1.52163e+06	0	10.4912
					46	1.63991e+06	1	12.1972
					66	1.37463e+06	0	11.4705
					78	1.6529e+06	0	12.0142
					64	1.49485e+06	0	12.5279
					44	1.17675e+06	0	10.5184
					49	1.55373e+06	0	12.0038
					68	1.39826e+06	0	13.6475
					74	1.55929e+06	0	11.7527
					55	1.5624e+06	0	11.0902
					64	1.57929e+06	1	14.1619
					82	1.6037e+06	0	12.1023
					40	1.76644e+06	1	12.1794
					66	1.35746e+06	0	11.5554
					41	1.27113e+06	0	12.2916
					46	1.3694e+06	1	11.5512
					70	1.5025e+06	0	12.3859
					76	1.51289e+06	0	12.4974
					84	1.46544e+06	0	11.6904
					41	1.42946e+06	1	12.6179
					36	1.7122e+06	1	11.1242
					42	1.48323e+06	1	11.9366
					36	1.759e+06	1	11.1916
					60	1.19833e+06	0	12.3374
					85	1.56003e+06	0	12.6316
					76	1.55879e+06	1	11.4692
					70	1.49621e+06	0	11.6632
					65	1.47237e+06	1	12.273
					70	1.64325e+06	0	11.0991
					64	1.76138e+06	1	12.4227
					49	1.57987e+06	1	12.3097
					77	1.72026e+06	1	12.8187
					55	1.34565e+06	0	12.0986
					87	1.34685e+06	0	13.411
					83	1.63565e+06	0	13.7182
					85	1.28748e+06	0	12.9691
					75	1.6774e+06	1	11.7928
					56	1.69976e+06	1	12.4379
					37	1.33817e+06	0	11.5155
					43	1.68547e+06	1	11.9118
					62	1.12252e+06	0	13.2715
					40	1.15378e+06	0	12.1061
					58	1.89656e+06	1	13.6638
					43	1.31002e+06	0	10.4515
					81	1.79116e+06	1	12.9435
					71	1.74324e+06	1	11.8036
					56	1.52255e+06	0	11.6245
					40	1.73172e+06	0	11.7393
					56	1.68831e+06	0	11.9005
					58	1.55967e+06	0	12.2671
					37	1.67987e+06	1	11.7707
					43	1.50754e+06	0	12.2459
					87	1.49542e+06	0	12.4169
					68	1.43758e+06	0	12.9608
					40	1.50744e+06	1	12.2636
					75	1.33624e+06	0	11.3767
					62	1.44188e+06	0	12.2093
					63	1.63264e+06	1	12.0725
					41	1.36644e+06	0	12.225
					67	1.39745e+06	0	12.2625
					56	1.60326e+06	0	10.1131
					64	1.53244e+06	0	11.5413
					84	1.66942e+06	0	12.3685
					58	1.28518e+06	0	12.2883
					41	1.38563e+06	0	11.0509
					62	1.39923e+06	1	11.9358
					83	1.60722e+06	1	13.7267
					57	1.44142e+06	0	12.1217
					48	1.49293e+06	1	13.1512
					41	1.63163e+06	1	12.7372
					39	1.07195e+06	0	12.2514
					77	1.44307e+06	0	11.6958
					88	1.53469e+06	1	11.2202
					56	1.5433e+06	1	12.4141
					89	1.73106e+06	1	10.7206
					68	1.36534e+06	0	11.6589
					59	1.6102e+06	0	12.472
					77	1.67981e+06	1	12.1327
					49	1.39127e+06	0	10.103
					39	1.4428e+06	0	11.5316
					47	1.54217e+06	1	10.821
					69	1.40413e+06	0	11.466
					80	1.54316e+06	0	12.8901
					53	1.70941e+06	1	11.7531
					44	1.78392e+06	1	11.9674
					36	1.53391e+06	0	11.1761
					74	1.50486e+06	1	12.841
					64	1.89198e+06	1	10.5961
					45	1.43999e+06	1	10.4569
					60	1.65212e+06	1	11.4705
					81	1.8538e+06	1	12.8764
					54	1.73874e+06	1	11.0661
					78	1.69949e+06	1	12.7422
					36	1.59143e+06	1	11.9673
					70	1.68593e+06	1	12.5874
					52	1.22107e+06	0	11.8188
					51	1.86872e+06	1	11.407
					46	1.35263e+06	0	10.6291
					55	1.37751e+06	0	12.0792
					53	1.35085e+06	0	12.4739
					52	1.13954e+06	1	12.3902
					60	1.54926e+06	0	11.414
					84	1.57219e+06	1	13.8031
					71	1.44074e+06	1	12.6004
					54	1.36594e+06	0	12.1293
					78	1.68338e+06	1	12.0939
					73	1.33861e+06	0	10.7474
					53	1.37258e+06	0	12.2657
					59	1.47454e+06	0	12.7457
					43	1.37386e+06	0	12.3803
					49	1.37057e+06	0	11.6504
					55	1.59825e+06	1	11.3701
					50	1.08529e+06	0	12.1009
					60	1.39389e+06	0	12.9564
					51	1.53081e+06	0	11.9934
					55	1.5636e+06	1	11.3476
					55	1.42204e+06	0	12.4899
					45	1.57934e+06	1	11.1731
					39	1.56741e+06	1	11.6759
					71	1.56991e+06	0	12.1861
					57	1.43286e+06	0	11.1218
					72	1.48917e+06	0	12.7488
					42	1.38587e+06	0	11.9759
					71	1.63438e+06	0	12.3017
					58	1.40858e+06	0	11.2121
					47	1.68308e+06	1	11.0414
					36	1.19878e+06	0	11.7084
					54	1.50728e+06	0	12.353
					37	1.39105e+06	1	11.7495
					51	1.52066e+06	0	10.4921
					38	1.67543e+06	1	12.4816
					82	1.56458e+06	0	12.6936
					78	1.54167e+06	0	12.222
					56	1.4038e+06	1	13.3513
					78	1.6618e+06	0	11.8694
					49	1.39247e+06	0	12.1022
					61	1.59126e+06	1	11.6806
					41	1.47579e+06	1	11.5391
					83	1.67769e+06	1	12.0215
					38	1.40915e+06	0	11.2549
					69	1.53168e+06	1	12.3729
					39	1.23119e+06	0	11.2603
					66	1.34228e+06	0	12.5603
					71	1.85177e+06	1	10.8814
					55	1.52954e+06	1	12.3867
					86	1.59436e+06	1	12.3236
					69	1.77876e+06	1	11.9331
					67	1.23289e+06	0	13.02
					49	1.90944e+06	1	12.2278
					68	1.33106e+06	0	12.0473
					79	1.89754e+06	1	11.2979
					53	1.67744e+06	0	12.8593
					76	1.53743e+06	0	11.8771
					76	1.74107e+06	1	13.171
					46	1.37896e+06	0	11.1619
					61	1.38157e+06	0	11.9782
					38	1.60488e+06	1	12.1599
					47	1.36754e+06	0	12.7972
					41	1.37152e+06	0	10.1318
					86	1.86765e+06	0	11.9037
					54	1.552e+06	0	11.7252

## Sheet: Figure 2B
brain region	R2 values	q values
lh_bankssts_part1_area	0.0362331	0.415037
lh_bankssts_part2_area	0.0373694	0.028216
lh_bankssts_part3_area	0.0251283	1.29e-06
lh_bankssts_part4_area	0.0372929	0.0793011
lh_bankssts_part5_area	0.00945947	0.0116663
lh_bankssts_part6_area	0.0229097	0.0486384
lh_bankssts_part7_area	0.0458509	2.33e-08
lh_bankssts_part8_area	0.0267809	0.0168026
lh_bankssts_part9_area	0.0112678	0.49513
lh_bankssts_part10_area	0.0286646	1.21e-05
lh_caudalanteriorcingulate_part1_area	-0.150845	9.55e-42
lh_caudalanteriorcingulate_part2_area	0.0921494	1.22e-20
lh_caudalanteriorcingulate_part3_area	0.080658	4.24e-18
lh_caudalanteriorcingulate_part4_area	-0.0439734	3.74e-08
lh_caudalanteriorcingulate_part5_area	0.0423345	2.3e-13
lh_caudalanteriorcingulate_part6_area	-0.0866928	2.72e-11
lh_caudalanteriorcingulate_part7_area	0.0781937	1.86e-26
lh_caudalmiddlefrontal_part1_area	0.105509	9.56e-11
lh_caudalmiddlefrontal_part2_area	0.0986147	1.89e-10
lh_caudalmiddlefrontal_part3_area	0.082377	3.93e-19
lh_caudalmiddlefrontal_part4_area	0.0545084	7.3e-10
lh_caudalmiddlefrontal_part5_area	0.035479	1.06e-06
lh_caudalmiddlefrontal_part6_area	0.0220139	3.41e-07
lh_caudalmiddlefrontal_part7_area	0.0541076	2.92e-09
lh_caudalmiddlefrontal_part8_area	0.0525828	1.56e-06
lh_caudalmiddlefrontal_part9_area	0.0426746	6.49e-16
lh_caudalmiddlefrontal_part10_area	0.132165	1.99e-42
lh_caudalmiddlefrontal_part11_area	0.0250152	7.98e-07
lh_caudalmiddlefrontal_part12_area	0.0506598	1.91e-14
lh_caudalmiddlefrontal_part13_area	0.0463154	0.00427894
lh_caudalmiddlefrontal_part14_area	0.046218	2e-09
lh_caudalmiddlefrontal_part15_area	0.0525484	2.11e-10
lh_caudalmiddlefrontal_part16_area	0.0370547	7.92e-08
lh_caudalmiddlefrontal_part17_area	0.0363665	3.26e-08
lh_caudalmiddlefrontal_part18_area	0.0485799	6.1e-13
lh_caudalmiddlefrontal_part19_area	0.0412355	4.74e-14
lh_caudalmiddlefrontal_part20_area	0.0673226	2.78e-18
lh_caudalmiddlefrontal_part21_area	0.0546109	2.32e-12
lh_cuneus_part1_area	0.0521486	0.55501
lh_cuneus_part2_area	-0.302934	7.58e-123
lh_cuneus_part3_area	-0.0497096	0.256716
lh_cuneus_part4_area	-0.23019	2.07e-80
lh_cuneus_part5_area	-0.212993	2.62e-73
lh_cuneus_part6_area	-0.156375	1.9e-45
lh_cuneus_part7_area	0.0753868	5.35e-05
lh_cuneus_part8_area	0.0449558	0.178591
lh_cuneus_part9_area	-0.202623	2.6e-71
lh_cuneus_part10_area	-0.079941	7.76e-22
lh_cuneus_part11_area	-0.125538	7.45e-33
lh_cuneus_part12_area	-0.222222	6.23e-77
lh_entorhinal_part1_area	0.0671857	2.15e-17
lh_entorhinal_part2_area	0.0957533	1.76e-19
lh_entorhinal_part3_area	0.0300629	0.808715
lh_entorhinal_part4_area	0.0666863	0.983328
lh_entorhinal_part5_area	0.0544405	8.25e-07
lh_fusiform_part1_area	-0.0089841	0.120659
lh_fusiform_part2_area	-0.0725345	7.41e-11
lh_fusiform_part3_area	0.0242712	0.00159064
lh_fusiform_part4_area	-0.0177966	0.00758665
lh_fusiform_part5_area	-0.0136667	0.00256673
lh_fusiform_part6_area	-0.0566763	1.98e-08
lh_fusiform_part7_area	-0.0190315	0.000370966
lh_fusiform_part8_area	0.060892	0.0381537
lh_fusiform_part9_area	-0.029649	0.0101569
lh_fusiform_part10_area	-0.0444526	3.37e-15
lh_fusiform_part11_area	-0.0158265	0.160539
lh_fusiform_part12_area	-0.0222708	3.4e-06
lh_fusiform_part13_area	-0.0154105	0.0256809
lh_fusiform_part14_area	0.062242	0.000284097
lh_fusiform_part15_area	-0.0235404	0.591183
lh_fusiform_part16_area	-0.0568373	4.68e-13
lh_fusiform_part17_area	-0.0264533	0.000596554
lh_fusiform_part18_area	-0.0179093	0.0523915
lh_fusiform_part19_area	0.0873434	3.45e-17
lh_fusiform_part20_area	-0.0214736	0.142199
lh_fusiform_part21_area	-0.0221815	0.0969461
lh_fusiform_part22_area	0.0442462	0.0720601
lh_fusiform_part23_area	-0.0231579	8.96e-07
lh_fusiform_part24_area	-0.035727	0.265523
lh_fusiform_part25_area	0.0417781	0.40763
lh_fusiform_part26_area	0.0665066	9.66e-06
lh_fusiform_part27_area	0.0280061	0.171651
lh_inferiorparietal_part1_area	-0.0481979	7.93e-08
lh_inferiorparietal_part2_area	0.0482285	0.000446545
lh_inferiorparietal_part3_area	-0.0657687	9.91e-07
lh_inferiorparietal_part4_area	0.0232432	0.00115764
lh_inferiorparietal_part5_area	0.0323067	4.12e-05
lh_inferiorparietal_part6_area	0.0564629	4.66e-06
lh_inferiorparietal_part7_area	-0.0395719	0.0432789
lh_inferiorparietal_part8_area	0.0214466	0.00182309
lh_inferiorparietal_part9_area	0.0118754	0.318623
lh_inferiorparietal_part10_area	0.0267845	0.0259154
lh_inferiorparietal_part11_area	0.0524542	0.000910126
lh_inferiorparietal_part12_area	0.0380391	0.0421448
lh_inferiorparietal_part13_area	0.0165161	0.236011
lh_inferiorparietal_part14_area	-0.0172477	0.0314143
lh_inferiorparietal_part15_area	0.0281704	0.275924
lh_inferiorparietal_part16_area	0.061818	0.0019058
lh_inferiorparietal_part17_area	0.0270841	0.0242242
lh_inferiorparietal_part18_area	0.0548628	9.73e-06
lh_inferiorparietal_part19_area	0.0742228	0.00080933
lh_inferiorparietal_part20_area	0.0297799	0.0236321
lh_inferiorparietal_part21_area	-0.0452552	0.0464229
lh_inferiorparietal_part22_area	0.0238548	0.00126939
lh_inferiorparietal_part23_area	-0.0292845	0.00013238
lh_inferiorparietal_part24_area	0.0250534	0.00225224
lh_inferiorparietal_part25_area	0.0464095	0.00169304
lh_inferiorparietal_part26_area	0.0151931	0.0295158
lh_inferiorparietal_part27_area	-0.0138416	0.72323
lh_inferiorparietal_part28_area	0.046808	0.00311953
lh_inferiorparietal_part29_area	0.0275924	7.24e-06
lh_inferiorparietal_part30_area	0.0294311	0.00167394
lh_inferiorparietal_part31_area	-0.00983455	0.152894
lh_inferiorparietal_part32_area	0.0270501	0.00282938
lh_inferiorparietal_part33_area	0.0264155	0.000110298
lh_inferiorparietal_part34_area	0.0361836	0.000102995
lh_inferiorparietal_part35_area	0.0169698	0.393047
lh_inferiorparietal_part36_area	0.0129198	0.0265919
lh_inferiorparietal_part37_area	0.024696	0.420451
lh_inferiorparietal_part38_area	0.00911486	0.0139701
lh_inferiorparietal_part39_area	0.0111361	0.466689
lh_inferiorparietal_part40_area	-0.0122896	0.342166
lh_inferiorparietal_part41_area	-0.0703883	1.44e-12
lh_inferiortemporal_part1_area	-0.0288512	0.0013542
lh_inferiortemporal_part2_area	0.044458	0.836364
lh_inferiortemporal_part3_area	0.0156079	0.100312
lh_inferiortemporal_part4_area	0.061678	0.43216
lh_inferiortemporal_part5_area	0.0245086	0.00205791
lh_inferiortemporal_part6_area	0.0854187	4.88e-06
lh_inferiortemporal_part7_area	0.0429196	0.134348
lh_inferiortemporal_part8_area	0.0643149	2.3e-10
lh_inferiortemporal_part9_area	0.0315933	0.0649694
lh_inferiortemporal_part10_area	0.0454634	0.666763
lh_inferiortemporal_part11_area	-0.0238926	0.00110491
lh_inferiortemporal_part12_area	-0.0234433	3.39e-05
lh_inferiortemporal_part13_area	-0.0257275	0.146244
lh_inferiortemporal_part14_area	-0.024652	0.0532136
lh_inferiortemporal_part15_area	-0.0442507	5.54e-10
lh_inferiortemporal_part16_area	-0.0381703	0.000818184
lh_inferiortemporal_part17_area	0.0201339	0.769754
lh_inferiortemporal_part18_area	-0.0165485	1.34e-06
lh_inferiortemporal_part19_area	-0.0758557	3.6e-16
lh_inferiortemporal_part20_area	-0.0450925	8.93e-14
lh_inferiortemporal_part21_area	-0.0295241	0.149256
lh_inferiortemporal_part22_area	-0.0450247	6.84e-08
lh_inferiortemporal_part23_area	-0.0297151	0.657634
lh_inferiortemporal_part24_area	0.0243418	0.777905
lh_inferiortemporal_part25_area	-0.0435484	0.784882
lh_inferiortemporal_part26_area	-0.0235783	0.238651
lh_inferiortemporal_part27_area	-0.0210226	0.957793
lh_inferiortemporal_part28_area	-0.0393183	0.00160959
lh_isthmuscingulate_part1_area	0.017425	0.178702
lh_isthmuscingulate_part2_area	0.0429626	0.102334
lh_isthmuscingulate_part3_area	0.0932048	1.89e-35
lh_isthmuscingulate_part4_area	-0.0924605	3.64e-23
lh_isthmuscingulate_part5_area	0.0828278	0.00489299
lh_isthmuscingulate_part6_area	-0.17824	1.01e-66
lh_isthmuscingulate_part7_area	-0.0724518	0.599003
lh_isthmuscingulate_part8_area	-0.314474	3.4e-135
lh_isthmuscingulate_part9_area	-0.065357	1.34e-08
lh_isthmuscingulate_part10_area	-0.137979	1.21e-30
lh_lateraloccipital_part1_area	0.0653816	0.0505399
lh_lateraloccipital_part2_area	-0.17692	5.62e-46
lh_lateraloccipital_part3_area	-0.0122054	0.0209545
lh_lateraloccipital_part4_area	-0.192403	3.31e-55
lh_lateraloccipital_part5_area	-0.0393504	4.57e-10
lh_lateraloccipital_part6_area	-0.277674	5.26e-113
lh_lateraloccipital_part7_area	-0.0205694	0.11636
lh_lateraloccipital_part8_area	-0.132631	2.93e-43
lh_lateraloccipital_part9_area	-0.0182886	0.0074254
lh_lateraloccipital_part10_area	-0.119536	4.57e-32
lh_lateraloccipital_part11_area	-0.0293473	0.187756
lh_lateraloccipital_part12_area	-0.0338544	0.978741
lh_lateraloccipital_part13_area	-0.0183711	0.00260962
lh_lateraloccipital_part14_area	-0.130672	2.9e-33
lh_lateraloccipital_part15_area	-0.128127	2.98e-36
lh_lateraloccipital_part16_area	-0.255111	7.69e-104
lh_lateraloccipital_part17_area	-0.0393285	1.25e-06
lh_lateraloccipital_part18_area	-0.063026	0.00399581
lh_lateraloccipital_part19_area	-0.110937	1.54e-31
lh_lateraloccipital_part20_area	-0.0848197	1.94e-14
lh_lateraloccipital_part21_area	-0.212559	2.67e-68
lh_lateraloccipital_part22_area	-0.065727	0.0439764
lh_lateraloccipital_part23_area	-0.0791148	9.6e-21
lh_lateraloccipital_part24_area	-0.0439717	2.84e-06
lh_lateraloccipital_part25_area	-0.202385	1.24e-69
lh_lateraloccipital_part26_area	-0.254656	1.24e-108
lh_lateraloccipital_part27_area	-0.243848	1.39e-95
lh_lateraloccipital_part28_area	-0.109918	1.27e-26
lh_lateraloccipital_part29_area	-0.0318045	1.95e-06
lh_lateraloccipital_part30_area	-0.0671988	2.3e-18
lh_lateraloccipital_part31_area	-0.099663	2.48e-28
lh_lateraloccipital_part32_area	-0.182321	1.67e-57
lh_lateraloccipital_part33_area	-0.0498217	5.63e-05
lh_lateraloccipital_part34_area	-0.0231092	0.000697219
lh_lateraloccipital_part35_area	-0.05541	3.57e-10
lh_lateraloccipital_part36_area	-0.18537	6.38e-63
lh_lateraloccipital_part37_area	-0.248518	4.98e-94
lh_lateraloccipital_part38_area	-0.30092	1.74e-123
lh_lateraloccipital_part39_area	-0.231403	1.1e-89
lh_lateraloccipital_part40_area	-0.256657	1.21e-107
lh_lateraloccipital_part41_area	-0.23103	6.71e-90
lh_lateraloccipital_part42_area	-0.0703357	0.015417
lh_lateraloccipital_part43_area	-0.0426665	3.08e-05
lh_lateraloccipital_part44_area	-0.0561944	6.47e-12
lh_lateraloccipital_part45_area	-0.180774	7.74e-59
lh_lateraloccipital_part46_area	-0.109648	7.79e-36
lh_lateralorbitofrontal_part1_area	-0.0682313	2.71e-21
lh_lateralorbitofrontal_part2_area	-0.0746	0.255658
lh_lateralorbitofrontal_part3_area	-0.0735015	3.58e-14
lh_lateralorbitofrontal_part4_area	-0.0207803	0.279473
lh_lateralorbitofrontal_part5_area	0.111904	4.27e-22
lh_lateralorbitofrontal_part6_area	0.0187791	0.381149
lh_lateralorbitofrontal_part7_area	0.0451643	4.82e-11
lh_lateralorbitofrontal_part8_area	-0.0316966	2.09e-08
lh_lateralorbitofrontal_part9_area	-0.0234572	0.0593314
lh_lateralorbitofrontal_part10_area	-0.0302965	0.372359
lh_lateralorbitofrontal_part11_area	-0.0428394	0.49991
lh_lateralorbitofrontal_part12_area	0.0481033	3.87e-16
lh_lateralorbitofrontal_part13_area	-0.0267777	0.00431546
lh_lateralorbitofrontal_part14_area	0.0527976	0.0572621
lh_lateralorbitofrontal_part15_area	0.0796439	9.18e-17
lh_lateralorbitofrontal_part16_area	-0.0516655	0.198532
lh_lateralorbitofrontal_part17_area	-0.0313148	0.000515719
lh_lateralorbitofrontal_part18_area	-0.0433127	0.0506127
lh_lateralorbitofrontal_part19_area	0.144339	3.76e-44
lh_lateralorbitofrontal_part20_area	0.0338647	1.4e-09
lh_lateralorbitofrontal_part21_area	-0.0111672	0.0739054
lh_lingual_part1_area	0.0307528	0.000286448
lh_lingual_part2_area	-0.205424	3.52e-72
lh_lingual_part3_area	-0.035346	0.000572727
lh_lingual_part4_area	-0.287757	3.95e-114
lh_lingual_part5_area	-0.041509	6.3e-09
lh_lingual_part6_area	-0.163104	4.42e-44
lh_lingual_part7_area	-0.0745254	1.12e-20
lh_lingual_part8_area	0.0304726	0.762936
lh_lingual_part9_area	0.0298997	0.421507
lh_lingual_part10_area	0.0163466	0.000785864
lh_lingual_part11_area	0.0334911	0.395528
lh_lingual_part12_area	-0.124839	3.57e-40
lh_lingual_part13_area	-0.0362984	2.85e-05
lh_lingual_part14_area	-0.106913	1.27e-22
lh_lingual_part15_area	-0.166581	8.85e-45
lh_lingual_part16_area	-0.098458	4.16e-24
lh_lingual_part17_area	-0.239251	3.23e-87
lh_lingual_part18_area	-0.298342	7.65e-119
lh_lingual_part19_area	-0.0382258	3.56e-10
lh_lingual_part20_area	-0.0853067	1.22e-27
lh_lingual_part21_area	-0.280347	6.05e-112
lh_lingual_part22_area	-0.25535	9.45e-106
lh_lingual_part23_area	-0.0855748	2.38e-22
lh_lingual_part24_area	-0.16038	4.91e-63
lh_lingual_part25_area	-0.177043	4.64e-63
lh_lingual_part26_area	-0.268713	2.32e-104
lh_lingual_part27_area	-0.297242	2.08e-110
lh_lingual_part28_area	-0.261035	1.16e-103
lh_medialorbitofrontal_part1_area	0.137052	7.44e-28
lh_medialorbitofrontal_part2_area	-0.0631275	1.56e-06
lh_medialorbitofrontal_part3_area	-0.110844	0.000221138
lh_medialorbitofrontal_part4_area	-0.165987	9.73e-49
lh_medialorbitofrontal_part5_area	-0.0755488	3.91e-11
lh_medialorbitofrontal_part6_area	-0.0846889	7.43e-23
lh_medialorbitofrontal_part7_area	-0.152586	1.17e-42
lh_medialorbitofrontal_part8_area	-0.0753791	2.07e-12
lh_medialorbitofrontal_part9_area	-0.0577287	8.19e-09
lh_medialorbitofrontal_part10_area	-0.0643631	1.85e-14
lh_medialorbitofrontal_part11_area	-0.0344635	1.73e-09
lh_medialorbitofrontal_part12_area	-0.051322	0.415321
lh_medialorbitofrontal_part13_area	-0.0547055	0.0816196
lh_medialorbitofrontal_part14_area	-0.067935	1.57e-10
lh_medialorbitofrontal_part15_area	0.0323718	0.313142
lh_middletemporal_part1_area	-0.020431	0.295354
lh_middletemporal_part2_area	0.0920217	8.53e-31
lh_middletemporal_part3_area	0.00944858	0.650981
lh_middletemporal_part4_area	0.043216	0.0722149
lh_middletemporal_part5_area	0.0278951	0.799744
lh_middletemporal_part6_area	0.029976	0.15011
lh_middletemporal_part7_area	0.0169636	0.161548
lh_middletemporal_part8_area	-0.0138428	0.229416
lh_middletemporal_part9_area	0.0310754	0.0201669
lh_middletemporal_part10_area	0.0173906	0.000433882
lh_middletemporal_part11_area	0.0233658	0.0451831
lh_middletemporal_part12_area	-0.0173234	0.27143
lh_middletemporal_part13_area	0.014045	0.414503
lh_middletemporal_part14_area	0.00688354	0.195243
lh_middletemporal_part15_area	0.0325315	1.33e-06
lh_middletemporal_part16_area	0.0708154	0.00629204
lh_middletemporal_part17_area	0.0333397	4.2e-09
lh_middletemporal_part18_area	0.0682087	1.67e-06
lh_middletemporal_part19_area	0.0639044	2.99e-13
lh_middletemporal_part20_area	0.0965144	6.61e-17
lh_middletemporal_part21_area	0.0745111	1.27e-06
lh_middletemporal_part22_area	0.0978603	2.51e-24
lh_middletemporal_part23_area	0.0397949	7.4e-09
lh_middletemporal_part24_area	0.0786953	3.13e-20
lh_middletemporal_part25_area	0.0473314	0.0174373
lh_middletemporal_part26_area	0.0909092	2.09e-13
lh_middletemporal_part27_area	0.0754242	6.22e-19
lh_parahippocampal_part1_area	0.0993465	1.43e-12
lh_parahippocampal_part2_area	0.116268	7.28e-13
lh_parahippocampal_part3_area	0.0666909	5.16e-12
lh_parahippocampal_part4_area	0.0421052	1.34e-05
lh_parahippocampal_part5_area	0.123501	3.04e-20
lh_parahippocampal_part6_area	0.0755326	1.12e-18
lh_parahippocampal_part7_area	0.0396228	0.000159425
lh_parahippocampal_part8_area	0.0901487	1.62e-16
lh_paracentral_part1_area	-0.0211302	0.00322863
lh_paracentral_part2_area	0.0979192	9.36e-33
lh_paracentral_part3_area	-0.0252513	0.757614
lh_paracentral_part4_area	0.0483414	1.06e-05
lh_paracentral_part5_area	0.151601	1.14e-46
lh_paracentral_part6_area	0.0887466	6.89e-23
lh_paracentral_part7_area	0.101165	2.33e-27
lh_paracentral_part8_area	0.0840741	8.62e-23
lh_paracentral_part9_area	0.0660421	1.71e-16
lh_paracentral_part10_area	0.0680131	7.97e-08
lh_paracentral_part11_area	0.102131	7.8e-35
lh_paracentral_part12_area	0.11263	4.7e-24
lh_paracentral_part13_area	0.0936208	5.35e-27
lh_parsopercularis_part1_area	0.0797797	1.82e-06
lh_parsopercularis_part2_area	0.0293609	7.5e-05
lh_parsopercularis_part3_area	0.107683	2.7e-19
lh_parsopercularis_part4_area	0.0150851	0.130634
lh_parsopercularis_part5_area	0.0583059	0.00398878
lh_parsopercularis_part6_area	0.0229761	1.77e-05
lh_parsopercularis_part7_area	0.0208068	0.000126336
lh_parsopercularis_part8_area	0.028602	0.856215
lh_parsopercularis_part9_area	0.053792	8.46e-07
lh_parsopercularis_part10_area	0.0396501	7.13e-07
lh_parsopercularis_part11_area	0.0972307	3.04e-24
lh_parsopercularis_part12_area	0.0801609	1.69e-14
lh_parsopercularis_part13_area	0.0280381	0.000844504
lh_parsopercularis_part14_area	0.0413642	5.24e-07
lh_parsopercularis_part15_area	0.00734785	0.0311363
lh_parsorbitalis_part1_area	0.083712	1.52e-13
lh_parsorbitalis_part2_area	0.0749889	2.94e-13
lh_parsorbitalis_part3_area	0.0677213	0.92647
lh_parsorbitalis_part4_area	0.0523948	1.89e-06
lh_parsorbitalis_part5_area	0.047272	0.000538818
lh_parsorbitalis_part6_area	0.0487473	0.000584041
lh_parstriangularis_part1_area	0.021637	0.00224713
lh_parstriangularis_part2_area	-0.0195758	0.316167
lh_parstriangularis_part3_area	0.0280631	4.34e-06
lh_parstriangularis_part4_area	0.0263973	0.000260398
lh_parstriangularis_part5_area	0.109834	1.3e-14
lh_parstriangularis_part6_area	-0.0168128	0.817172
lh_parstriangularis_part7_area	0.00964047	0.130285
lh_parstriangularis_part8_area	-0.0129753	0.0614953
lh_parstriangularis_part9_area	0.02583	0.0235942
lh_parstriangularis_part10_area	0.0412263	0.000583627
lh_parstriangularis_part11_area	0.0176075	0.000334963
lh_pericalcarine_part1_area	-0.071364	5.35e-15
lh_pericalcarine_part2_area	-0.131835	3.71e-29
lh_pericalcarine_part3_area	-0.0778701	1.49e-09
lh_pericalcarine_part4_area	-0.291256	3.29e-114
lh_pericalcarine_part5_area	-0.0570104	0.064524
lh_pericalcarine_part6_area	-0.220225	2.88e-74
lh_pericalcarine_part7_area	-0.069371	0.00287494
lh_pericalcarine_part8_area	0.0589719	0.0925531
lh_pericalcarine_part9_area	0.102776	4.08e-14
lh_pericalcarine_part10_area	-0.0617856	6.35e-10
lh_pericalcarine_part11_area	0.0668895	0.0220721
lh_pericalcarine_part12_area	-0.111216	3.12e-25
lh_postcentral_part1_area	-0.113437	2.09e-34
lh_postcentral_part2_area	-0.144261	4.09e-42
lh_postcentral_part3_area	0.0594298	2.32e-14
lh_postcentral_part4_area	0.0521333	0.000170302
lh_postcentral_part5_area	0.0333331	1.07e-11
lh_postcentral_part6_area	-0.120575	3.64e-21
lh_postcentral_part7_area	0.0784198	0.0102864
lh_postcentral_part8_area	0.0869033	8.1e-18
lh_postcentral_part9_area	-0.0361061	0.0342302
lh_postcentral_part10_area	0.0635279	4.26e-10
lh_postcentral_part11_area	-0.0788852	5.32e-08
lh_postcentral_part12_area	0.0884815	6.58e-18
lh_postcentral_part13_area	0.0462943	1e-09
lh_postcentral_part14_area	0.085864	5.69e-20
lh_postcentral_part15_area	0.0386583	8.68e-08
lh_postcentral_part16_area	0.0303648	0.554527
lh_postcentral_part17_area	0.0717433	0.0012532
lh_postcentral_part18_area	0.0658781	9.28e-08
lh_postcentral_part19_area	0.10456	2.54e-23
lh_postcentral_part20_area	0.0849547	5.9e-14
lh_postcentral_part21_area	0.0836243	3.92e-15
lh_postcentral_part22_area	0.0796118	1.77e-12
lh_postcentral_part23_area	0.0523114	0.330142
lh_postcentral_part24_area	-0.0447402	0.465088
lh_postcentral_part25_area	-0.067021	0.00317086
lh_postcentral_part26_area	0.0852975	2.25e-18
lh_postcentral_part27_area	0.0759335	5.46e-18
lh_postcentral_part28_area	-0.08352	5.05e-07
lh_postcentral_part29_area	0.0372263	0.000130318
lh_postcentral_part30_area	-0.0904574	0.00694881
lh_postcentral_part31_area	0.0492179	1.13e-08
lh_postcentral_part32_area	-0.112356	3.17e-24
lh_postcentral_part33_area	0.0520838	3.46e-05
lh_postcentral_part34_area	-0.0455506	0.0689402
lh_postcentral_part35_area	0.0579284	1.17e-08
lh_postcentral_part36_area	0.0508864	3.67e-07
lh_postcentral_part37_area	0.0502181	0.0644764
lh_postcentral_part38_area	-0.122894	1.64e-29
lh_postcentral_part39_area	0.0292202	0.183339
lh_postcentral_part40_area	0.0576728	3.7e-13
lh_posteriorcingulate_part1_area	0.0579007	0.00012847
lh_posteriorcingulate_part2_area	0.0307548	0.00461789
lh_posteriorcingulate_part3_area	0.0443879	1.09e-05
lh_posteriorcingulate_part4_area	0.0695091	9.23e-14
lh_posteriorcingulate_part5_area	0.032239	0.00175456
lh_posteriorcingulate_part6_area	-0.321067	1.64e-133
lh_posteriorcingulate_part7_area	0.026141	0.0210826
lh_posteriorcingulate_part8_area	-0.0612848	2.36e-10
lh_posteriorcingulate_part9_area	-0.25008	2.66e-97
lh_posteriorcingulate_part10_area	-0.0331481	0.509809
lh_posteriorcingulate_part11_area	-0.278886	5.37e-117
lh_posteriorcingulate_part12_area	-0.0117902	0.853538
lh_precentral_part1_area	0.0840511	3.17e-19
lh_precentral_part2_area	0.0441697	7.48e-07
lh_precentral_part3_area	-0.102168	4.27e-16
lh_precentral_part4_area	0.12502	9.26e-25
lh_precentral_part5_area	0.0686464	2.05e-08
lh_precentral_part6_area	0.123515	1.11e-20
lh_precentral_part7_area	0.127828	1.33e-39
lh_precentral_part8_area	0.150555	4.18e-43
lh_precentral_part9_area	0.162115	1.35e-45
lh_precentral_part10_area	0.0870137	1.17e-27
lh_precentral_part11_area	0.0600316	2.1e-18
lh_precentral_part12_area	0.0471241	1.53e-05
lh_precentral_part13_area	0.0817035	3.67e-13
lh_precentral_part14_area	0.0336122	1.49e-06
lh_precentral_part15_area	0.152578	1.41e-49
lh_precentral_part16_area	0.0795056	5.52e-16
lh_precentral_part17_area	0.0650375	7.23e-19
lh_precentral_part18_area	0.0923572	1.47e-21
lh_precentral_part19_area	0.109459	1.67e-32
lh_precentral_part20_area	0.0627897	6.35e-19
lh_precentral_part21_area	0.120366	1.07e-33
lh_precentral_part22_area	0.0299601	1.86e-06
lh_precentral_part23_area	0.156173	5.23e-39
lh_precentral_part24_area	0.0426581	1.57e-08
lh_precentral_part25_area	0.196038	2.9e-64
lh_precentral_part26_area	0.110378	1.95e-28
lh_precentral_part27_area	0.153037	3.28e-42
lh_precentral_part28_area	0.0685389	2.54e-18
lh_precentral_part29_area	0.107183	4.02e-25
lh_precentral_part30_area	0.0413938	1.97e-08
lh_precentral_part31_area	0.0632507	1.25e-16
lh_precentral_part32_area	0.0611469	3.03e-13
lh_precentral_part33_area	0.147097	2.65e-44
lh_precentral_part34_area	0.125063	1.72e-38
lh_precentral_part35_area	0.0262881	3.42e-06
lh_precentral_part36_area	0.0831967	5.75e-29
lh_precentral_part37_area	0.0934593	1.58e-23
lh_precentral_part38_area	0.095744	4.56e-28
lh_precentral_part39_area	0.142322	1.31e-29
lh_precentral_part40_area	0.146498	6.01e-37
lh_precentral_part41_area	0.111288	5.88e-34
lh_precentral_part42_area	0.146949	5.4e-44
lh_precentral_part43_area	0.123879	1.06e-35
lh_precentral_part44_area	0.102812	2.33e-19
lh_precentral_part45_area	0.0339212	1.17e-06
lh_precentral_part46_area	0.0455043	6.32e-10
lh_precuneus_part1_area	-0.059541	0.000925966
lh_precuneus_part2_area	-0.0228407	0.504973
lh_precuneus_part3_area	0.0652216	9.77e-05
lh_precuneus_part4_area	0.0176688	0.00185993
lh_precuneus_part5_area	0.0789307	4.62e-15
lh_precuneus_part6_area	0.0807938	1.22e-14
lh_precuneus_part7_area	0.0550261	0.000148201
lh_precuneus_part8_area	0.0116622	0.091264
lh_precuneus_part9_area	0.0580366	0.294725
lh_precuneus_part10_area	0.067541	9.79e-08
lh_precuneus_part11_area	0.049812	0.00299929
lh_precuneus_part12_area	-0.0640096	1.48e-07
lh_precuneus_part13_area	-0.0720913	0.00022019
lh_precuneus_part14_area	0.0341558	0.269096
lh_precuneus_part15_area	0.0655595	1.27e-08
lh_precuneus_part16_area	0.0259125	0.635473
lh_precuneus_part17_area	0.0388283	7.21e-06
lh_precuneus_part18_area	0.0448024	0.200322
lh_precuneus_part19_area	0.0377912	6.95e-10
lh_precuneus_part20_area	0.0351768	0.00179618
lh_precuneus_part21_area	-0.0323551	0.0237874
lh_precuneus_part22_area	-0.042349	0.252992
lh_precuneus_part23_area	-0.0314729	0.00750529
lh_precuneus_part24_area	-0.0383506	0.0302266
lh_precuneus_part25_area	0.0363821	0.336564
lh_precuneus_part26_area	-0.0320737	0.00367045
lh_precuneus_part27_area	0.0310669	0.335239
lh_precuneus_part28_area	0.0345016	0.151839
lh_precuneus_part29_area	-0.0683069	0.702521
lh_precuneus_part30_area	0.0334192	0.00048282
lh_precuneus_part31_area	0.0238958	0.344751
lh_precuneus_part32_area	-0.0321614	0.00700829
lh_precuneus_part33_area	0.0243937	0.109435
lh_precuneus_part34_area	-0.0615207	8.4e-05
lh_rostralanteriorcingulate_part1_area	-0.0762035	1.59e-10
lh_rostralanteriorcingulate_part2_area	0.0752324	2.55e-18
lh_rostralanteriorcingulate_part3_area	0.016731	3.22e-05
lh_rostralanteriorcingulate_part4_area	0.0263445	0.00197166
lh_rostralanteriorcingulate_part5_area	-0.0451845	0.000148246
lh_rostralanteriorcingulate_part6_area	0.0262744	0.641907
lh_rostralanteriorcingulate_part7_area	0.0144499	0.631693
lh_rostralmiddlefrontal_part1_area	0.0415753	0.00133025
lh_rostralmiddlefrontal_part2_area	-0.0574542	2.14e-06
lh_rostralmiddlefrontal_part3_area	0.0410738	3.02e-07
lh_rostralmiddlefrontal_part4_area	0.052342	2.25e-13
lh_rostralmiddlefrontal_part5_area	-0.0534756	0.000136448
lh_rostralmiddlefrontal_part6_area	0.0240227	0.00048666
lh_rostralmiddlefrontal_part7_area	-0.0431835	7.31e-06
lh_rostralmiddlefrontal_part8_area	0.0861542	1.51e-08
lh_rostralmiddlefrontal_part9_area	0.0746615	0.102184
lh_rostralmiddlefrontal_part10_area	0.0400726	0.117
lh_rostralmiddlefrontal_part11_area	0.0216337	0.0104977
lh_rostralmiddlefrontal_part12_area	0.0445611	1.96e-07
lh_rostralmiddlefrontal_part13_area	-0.0939468	8.08e-21
lh_rostralmiddlefrontal_part14_area	0.0374525	0.000780972
lh_rostralmiddlefrontal_part15_area	0.0421113	0.290108
lh_rostralmiddlefrontal_part16_area	0.0452613	0.0974175
lh_rostralmiddlefrontal_part17_area	-0.038141	2.01e-05
lh_rostralmiddlefrontal_part18_area	-0.0584392	0.00110014
lh_rostralmiddlefrontal_part19_area	-0.0360659	0.00533391
lh_rostralmiddlefrontal_part20_area	-0.0620593	1.25e-16
lh_rostralmiddlefrontal_part21_area	0.0405923	2.55e-08
lh_rostralmiddlefrontal_part22_area	0.0590485	0.432163
lh_rostralmiddlefrontal_part23_area	-0.0913237	5.25e-21
lh_rostralmiddlefrontal_part24_area	0.0615921	0.26461
lh_rostralmiddlefrontal_part25_area	-0.0525386	0.501319
lh_rostralmiddlefrontal_part26_area	0.0222099	0.0010857
lh_rostralmiddlefrontal_part27_area	0.0792764	0.953535
lh_rostralmiddlefrontal_part28_area	-0.0280955	0.598078
lh_rostralmiddlefrontal_part29_area	0.0497945	0.0415995
lh_rostralmiddlefrontal_part30_area	-0.0301596	0.697304
lh_rostralmiddlefrontal_part31_area	-0.038573	1.98e-06
lh_rostralmiddlefrontal_part32_area	0.0363874	0.91418
lh_rostralmiddlefrontal_part33_area	-0.0345194	0.228809
lh_rostralmiddlefrontal_part34_area	-0.0518062	1.17e-08
lh_rostralmiddlefrontal_part35_area	0.0388684	0.198437
lh_rostralmiddlefrontal_part36_area	-0.0440956	8.16e-07
lh_rostralmiddlefrontal_part37_area	-0.0758316	0.244441
lh_rostralmiddlefrontal_part38_area	-0.0605683	4.14e-08
lh_rostralmiddlefrontal_part39_area	-0.0697272	0.0971602
lh_rostralmiddlefrontal_part40_area	-0.0970983	2.57e-17
lh_rostralmiddlefrontal_part41_area	-0.0690223	0.000348724
lh_rostralmiddlefrontal_part42_area	-0.0602308	0.000464355
lh_rostralmiddlefrontal_part43_area	-0.0648614	0.0175509
lh_rostralmiddlefrontal_part44_area	-0.0858722	1.44e-15
lh_rostralmiddlefrontal_part45_area	-0.0536408	0.402988
lh_rostralmiddlefrontal_part46_area	-0.0370507	0.00779995
lh_rostralmiddlefrontal_part47_area	-0.0329501	0.00109008
lh_rostralmiddlefrontal_part48_area	-0.0401044	0.00226791
lh_superiorfrontal_part1_area	0.0697504	5.15e-21
lh_superiorfrontal_part2_area	-0.0807358	1.58e-06
lh_superiorfrontal_part3_area	0.102232	3.19e-20
lh_superiorfrontal_part4_area	-0.105933	3.6e-17
lh_superiorfrontal_part5_area	0.085607	4.5e-21
lh_superiorfrontal_part6_area	0.0400162	0.00227388
lh_superiorfrontal_part7_area	0.127739	6.55e-39
lh_superiorfrontal_part8_area	-0.0333349	0.0751978
lh_superiorfrontal_part9_area	0.098528	3.81e-34
lh_superiorfrontal_part10_area	-0.0474443	2.9e-06
lh_superiorfrontal_part11_area	0.118904	3.69e-31
lh_superiorfrontal_part12_area	-0.0667279	0.000558379
lh_superiorfrontal_part13_area	0.066821	8.28e-13
lh_superiorfrontal_part14_area	0.0141423	0.214472
lh_superiorfrontal_part15_area	0.0661801	1.91e-10
lh_superiorfrontal_part16_area	0.0297858	0.0557054
lh_superiorfrontal_part17_area	0.108582	4.06e-32
lh_superiorfrontal_part18_area	0.0690742	2.89e-12
lh_superiorfrontal_part19_area	0.0833074	3.77e-19
lh_superiorfrontal_part20_area	0.0847763	3.16e-29
lh_superiorfrontal_part21_area	0.0526046	2.43e-13
lh_superiorfrontal_part22_area	0.0815054	7.87e-16
lh_superiorfrontal_part23_area	0.0233563	1.44e-05
lh_superiorfrontal_part24_area	0.0939579	1.37e-20
lh_superiorfrontal_part25_area	0.0498413	0.00382589
lh_superiorfrontal_part26_area	-0.0270563	0.839596
lh_superiorfrontal_part27_area	0.0640835	8.33e-11
lh_superiorfrontal_part28_area	0.0501906	3.23e-07
lh_superiorfrontal_part29_area	0.0664384	2.61e-17
lh_superiorfrontal_part30_area	0.028147	0.000330476
lh_superiorfrontal_part31_area	0.0760645	6.01e-11
lh_superiorfrontal_part32_area	0.113513	1.26e-27
lh_superiorfrontal_part33_area	0.099277	1.31e-07
lh_superiorfrontal_part34_area	0.0831308	1.81e-11
lh_superiorfrontal_part35_area	0.0821764	7.47e-23
lh_superiorfrontal_part36_area	0.0774957	9.5e-23
lh_superiorfrontal_part37_area	0.103622	1.23e-23
lh_superiorfrontal_part38_area	0.0513309	9.73e-17
lh_superiorfrontal_part39_area	0.0732326	1.07e-18
lh_superiorfrontal_part40_area	0.0806669	4.02e-21
lh_superiorfrontal_part41_area	0.0855969	8.25e-26
lh_superiorfrontal_part42_area	0.097846	2.84e-26
lh_superiorfrontal_part43_area	0.0942138	6.25e-23
lh_superiorfrontal_part44_area	0.108671	1.09e-37
lh_superiorfrontal_part45_area	0.0916015	1.5e-29
lh_superiorfrontal_part46_area	0.0886931	1.14e-31
lh_superiorfrontal_part47_area	0.0578957	3.03e-18
lh_superiorfrontal_part48_area	0.0835891	1.78e-23
lh_superiorfrontal_part49_area	0.109169	2.64e-33
lh_superiorfrontal_part50_area	0.0914089	4.42e-17
lh_superiorfrontal_part51_area	0.0765098	3.86e-25
lh_superiorfrontal_part52_area	0.0888773	9.81e-24
lh_superiorfrontal_part53_area	0.0767793	4.13e-21
lh_superiorfrontal_part54_area	0.0960886	5.45e-20
lh_superiorfrontal_part55_area	0.0943494	3.46e-19
lh_superiorfrontal_part56_area	0.0648695	5.26e-19
lh_superiorfrontal_part57_area	0.159455	1.52e-46
lh_superiorfrontal_part58_area	0.0453671	3.71e-12
lh_superiorfrontal_part59_area	0.058939	4.22e-19
lh_superiorfrontal_part60_area	0.0854022	8.7e-22
lh_superiorfrontal_part61_area	0.117939	6.31e-32
lh_superiorfrontal_part62_area	0.111796	5.89e-34
lh_superiorfrontal_part63_area	0.0823121	8.64e-19
lh_superiorfrontal_part64_area	0.0916753	1.44e-23
lh_superiorfrontal_part65_area	0.0666034	2.59e-24
lh_superiorfrontal_part66_area	0.125002	7.6e-39
lh_superiorparietal_part1_area	-0.0750529	1.24e-12
lh_superiorparietal_part2_area	-0.131485	6.82e-32
lh_superiorparietal_part3_area	-0.0578646	3.43e-06
lh_superiorparietal_part4_area	-0.0558801	9.69e-11
lh_superiorparietal_part5_area	0.0648027	1.74e-06
lh_superiorparietal_part6_area	0.0581837	0.568038
lh_superiorparietal_part7_area	0.0462337	0.33586
lh_superiorparietal_part8_area	-0.0956706	1.61e-24
lh_superiorparietal_part9_area	0.0540038	0.0406036
lh_superiorparietal_part10_area	-0.0481517	2.43e-07
lh_superiorparietal_part11_area	-0.0232434	0.559175
lh_superiorparietal_part12_area	0.0613398	3.52e-10
lh_superiorparietal_part13_area	0.0468607	5.21e-05
lh_superiorparietal_part14_area	-0.0504623	2.62e-10
lh_superiorparietal_part15_area	0.0385258	0.00063981
lh_superiorparietal_part16_area	-0.0270212	0.000876281
lh_superiorparietal_part17_area	0.0311862	0.474034
lh_superiorparietal_part18_area	0.0545754	6.46e-05
lh_superiorparietal_part19_area	-0.0202552	0.411809
lh_superiorparietal_part20_area	0.0535331	1.88e-10
lh_superiorparietal_part21_area	0.0473887	0.139791
lh_superiorparietal_part22_area	-0.0638563	4.12e-17
lh_superiorparietal_part23_area	0.0253295	0.0186577
lh_superiorparietal_part24_area	0.0683169	2.85e-06
lh_superiorparietal_part25_area	-0.0145411	0.159218
lh_superiorparietal_part26_area	-0.0426787	1.09e-05
lh_superiorparietal_part27_area	0.0334873	3.37e-07
lh_superiorparietal_part28_area	0.0524286	0.00319528
lh_superiorparietal_part29_area	-0.043325	2.82e-09
lh_superiorparietal_part30_area	0.042872	0.00327727
lh_superiorparietal_part31_area	0.0222959	0.528837
lh_superiorparietal_part32_area	-0.0397166	0.543896
lh_superiorparietal_part33_area	0.0365235	0.00344351
lh_superiorparietal_part34_area	0.0303858	0.177237
lh_superiorparietal_part35_area	0.0423849	0.000220064
lh_superiorparietal_part36_area	0.0447522	2.65e-05
lh_superiorparietal_part37_area	-0.0357324	0.831562
lh_superiorparietal_part38_area	0.0220308	0.421121
lh_superiorparietal_part39_area	0.0610197	9.69e-07
lh_superiorparietal_part40_area	0.030699	1.02e-05
lh_superiorparietal_part41_area	0.0416215	1.79e-05
lh_superiorparietal_part42_area	0.0448079	3.25e-07
lh_superiorparietal_part43_area	0.0198687	0.269584
lh_superiorparietal_part44_area	0.0451403	8.22e-07
lh_superiorparietal_part45_area	0.0363128	0.000249313
lh_superiorparietal_part46_area	0.0710274	1.62e-16
lh_superiorparietal_part47_area	0.0284944	0.000120474
lh_superiorparietal_part48_area	0.0493924	5.43e-06
lh_superiorparietal_part49_area	0.0261389	0.00667451
lh_superiorparietal_part50_area	0.0310789	0.134165
lh_superiortemporal_part1_area	0.136733	2.13e-31
lh_superiortemporal_part2_area	0.0434386	0.391012
lh_superiortemporal_part3_area	0.0751606	1.49e-23
lh_superiortemporal_part4_area	0.033185	8.56e-08
lh_superiortemporal_part5_area	0.135283	9.71e-47
lh_superiortemporal_part6_area	0.0353755	1.7e-05
lh_superiortemporal_part7_area	0.0630931	3.96e-09
lh_superiortemporal_part8_area	0.0745143	6.87e-14
lh_superiortemporal_part9_area	0.0878842	4.1e-13
lh_superiortemporal_part10_area	0.0510906	4.87e-14
lh_superiortemporal_part11_area	0.0790937	1.39e-17
lh_superiortemporal_part12_area	0.0774391	7.04e-13
lh_superiortemporal_part13_area	0.0663364	3.15e-15
lh_superiortemporal_part14_area	0.0536414	1.22e-14
lh_superiortemporal_part15_area	0.0702666	1.22e-12
lh_superiortemporal_part16_area	0.0888627	2.49e-25
lh_superiortemporal_part17_area	0.0825707	9.94e-15
lh_superiortemporal_part18_area	0.046843	6.86e-11
lh_superiortemporal_part19_area	0.0515523	4.23e-12
lh_superiortemporal_part20_area	0.0642887	1.97e-09
lh_superiortemporal_part21_area	0.047442	1.68e-11
lh_superiortemporal_part22_area	0.0825491	3.71e-20
lh_superiortemporal_part23_area	0.0835154	3.78e-16
lh_superiortemporal_part24_area	0.133568	4.29e-35
lh_superiortemporal_part25_area	0.17111	2.94e-44
lh_superiortemporal_part26_area	0.217864	2.25e-74
lh_superiortemporal_part27_area	0.102219	1.44e-29
lh_superiortemporal_part28_area	0.0773903	2.21e-21
lh_superiortemporal_part29_area	0.181828	9.06e-45
lh_superiortemporal_part30_area	0.226485	8.17e-74
lh_superiortemporal_part31_area	0.221811	1.69e-62
lh_superiortemporal_part32_area	0.135057	1.82e-37
lh_superiortemporal_part33_area	0.0935115	2.37e-24
lh_superiortemporal_part34_area	0.238377	1.22e-82
lh_supramarginal_part1_area	0.0265895	6.45e-06
lh_supramarginal_part2_area	0.0612879	2.52e-07
lh_supramarginal_part3_area	0.0348684	5.58e-13
lh_supramarginal_part4_area	0.0376977	7.62e-14
lh_supramarginal_part5_area	0.0122007	0.0131797
lh_supramarginal_part6_area	0.0292031	0.00115184
lh_supramarginal_part7_area	0.030838	0.00907088
lh_supramarginal_part8_area	0.0156337	0.000325741
lh_supramarginal_part9_area	0.0374234	0.0770135
lh_supramarginal_part10_area	0.0171447	0.903888
lh_supramarginal_part11_area	0.0353903	2.01e-09
lh_supramarginal_part12_area	0.0348183	4e-07
lh_supramarginal_part13_area	-0.0322951	0.0236453
lh_supramarginal_part14_area	0.0391022	1.43e-06
lh_supramarginal_part15_area	0.0675655	2.66e-12
lh_supramarginal_part16_area	0.024809	0.0119638
lh_supramarginal_part17_area	0.0466837	3.19e-07
lh_supramarginal_part18_area	0.0453113	4.49e-05
lh_supramarginal_part19_area	0.0423654	8.85e-08
lh_supramarginal_part20_area	0.012737	0.117666
lh_supramarginal_part21_area	0.0276965	0.000301387
lh_supramarginal_part22_area	-0.017616	0.211046
lh_supramarginal_part23_area	0.0342306	4.01e-10
lh_supramarginal_part24_area	0.0319163	0.00611449
lh_supramarginal_part25_area	0.0640221	8.65e-15
lh_supramarginal_part26_area	0.0270124	0.0471715
lh_supramarginal_part27_area	0.0206502	3.37e-08
lh_supramarginal_part28_area	0.0703729	1.35e-10
lh_supramarginal_part29_area	0.0251129	1.46e-09
lh_supramarginal_part30_area	0.0424981	0.000103174
lh_supramarginal_part31_area	0.0267829	0.00181418
lh_supramarginal_part32_area	0.0143268	0.0020886
lh_supramarginal_part33_area	0.0618113	1.45e-17
lh_supramarginal_part34_area	0.0752754	4.52e-10
lh_supramarginal_part35_area	0.0469442	2.69e-06
lh_supramarginal_part36_area	0.0629224	1.73e-05
lh_frontalpole_part1_area	-0.0842177	2.55e-21
lh_frontalpole_part2_area	-0.112054	2.68e-20
lh_temporalpole_part1_area	0.0620821	1.86e-10
lh_temporalpole_part2_area	0.128899	1.37e-41
lh_temporalpole_part3_area	0.132652	1.12e-41
lh_temporalpole_part4_area	0.0851192	3.1e-21
lh_temporalpole_part5_area	0.173777	4.26e-57
lh_transversetemporal_part1_area	0.0525668	5.9e-11
lh_transversetemporal_part2_area	0.0456016	8.07e-10
lh_transversetemporal_part3_area	0.0673866	1.91e-08
lh_transversetemporal_part4_area	0.0926511	1.05e-23
lh_insula_part1_area	0.0913071	9.23e-25
lh_insula_part2_area	0.0591978	0.000741176
lh_insula_part3_area	0.258752	3.15e-92
lh_insula_part4_area	0.171008	2.79e-60
lh_insula_part5_area	0.189689	8.26e-74
lh_insula_part6_area	0.247132	5.38e-84
lh_insula_part7_area	0.138625	5.62e-52
lh_insula_part8_area	0.0258571	6.8e-06
lh_insula_part9_area	0.191281	1.32e-68
lh_insula_part10_area	0.0559731	4.58e-20
lh_insula_part11_area	0.125892	9.6e-40
lh_insula_part12_area	0.123698	3.76e-44
lh_insula_part13_area	0.103369	5.96e-25
lh_insula_part14_area	0.0667345	7.54e-19
lh_insula_part15_area	0.185574	7.51e-51
lh_insula_part16_area	0.0699034	0.141153
lh_insula_part17_area	0.0298015	0.043108
lh_insula_part18_area	0.0888319	6.65e-17
lh_insula_part19_area	0.128825	1.26e-45
lh_insula_part20_area	0.113089	6.82e-37
rh_bankssts_part1_area	0.0168156	0.0886154
rh_bankssts_part2_area	0.0717114	6.21e-05
rh_bankssts_part3_area	0.0383541	4.13e-06
rh_bankssts_part4_area	0.0934868	0.00202743
rh_bankssts_part5_area	0.0459108	1.35e-09
rh_bankssts_part6_area	0.0299705	3.44e-08
rh_bankssts_part7_area	0.0643934	1.21e-15
rh_bankssts_part8_area	0.0835204	0.00126758
rh_bankssts_part9_area	0.0278509	0.000958214
rh_caudalanteriorcingulate_part1_area	-0.283642	1.87e-116
rh_caudalanteriorcingulate_part2_area	0.0454584	7.59e-12
rh_caudalanteriorcingulate_part3_area	-0.0519796	7.73e-09
rh_caudalanteriorcingulate_part4_area	0.097694	1.33e-30
rh_caudalanteriorcingulate_part5_area	-0.166033	1.91e-54
rh_caudalanteriorcingulate_part6_area	0.129181	1.09e-33
rh_caudalanteriorcingulate_part7_area	-0.0857653	8.4e-14
rh_caudalmiddlefrontal_part1_area	0.112453	7.51e-11
rh_caudalmiddlefrontal_part2_area	0.084076	3.48e-06
rh_caudalmiddlefrontal_part3_area	0.0579031	3.78e-11
rh_caudalmiddlefrontal_part4_area	0.0490716	4.7e-11
rh_caudalmiddlefrontal_part5_area	0.0747695	1.37e-22
rh_caudalmiddlefrontal_part6_area	0.0542808	6.98e-10
rh_caudalmiddlefrontal_part7_area	0.0635621	4.54e-07
rh_caudalmiddlefrontal_part8_area	0.0675995	7.14e-09
rh_caudalmiddlefrontal_part9_area	0.0470324	3.7e-12
rh_caudalmiddlefrontal_part10_area	0.0570296	2.67e-11
rh_caudalmiddlefrontal_part11_area	0.0665253	1.78e-20
rh_caudalmiddlefrontal_part12_area	0.073192	2.06e-18
rh_caudalmiddlefrontal_part13_area	0.0472591	2.8e-12
rh_caudalmiddlefrontal_part14_area	0.0791916	4.23e-25
rh_caudalmiddlefrontal_part15_area	0.096355	2.28e-31
rh_caudalmiddlefrontal_part16_area	0.0483271	3.26e-12
rh_caudalmiddlefrontal_part17_area	0.0969842	1.69e-33
rh_caudalmiddlefrontal_part18_area	0.0359483	7.33e-08
rh_caudalmiddlefrontal_part19_area	0.0805066	5.09e-19
rh_caudalmiddlefrontal_part20_area	0.0666323	2.91e-11
rh_cuneus_part1_area	0.0441993	0.0107567
rh_cuneus_part2_area	-0.287338	1.3e-114
rh_cuneus_part3_area	-0.0835346	1.18e-14
rh_cuneus_part4_area	-0.261455	1.93e-92
rh_cuneus_part5_area	-0.197592	3.87e-57
rh_cuneus_part6_area	-0.224591	2.95e-77
rh_cuneus_part7_area	-0.2549	1.84e-91
rh_cuneus_part8_area	-0.123825	1.64e-33
rh_cuneus_part9_area	-0.264274	9.56e-98
rh_cuneus_part10_area	-0.175301	2.32e-54
rh_cuneus_part11_area	-0.219273	1.71e-75
rh_cuneus_part12_area	-0.0633352	0.00852606
rh_cuneus_part13_area	-0.224274	4.96e-75
rh_entorhinal_part1_area	0.0817786	1.5e-22
rh_entorhinal_part2_area	0.0950505	1.79e-07
rh_entorhinal_part3_area	0.0464077	3.37e-05
rh_entorhinal_part4_area	0.022494	0.0178695
rh_fusiform_part1_area	-0.0978172	0.0128649
rh_fusiform_part2_area	-0.0139586	0.0214528
rh_fusiform_part3_area	0.063168	0.274198
rh_fusiform_part4_area	-0.0687727	0.000130626
rh_fusiform_part5_area	0.0488044	0.000545174
rh_fusiform_part6_area	0.0434272	0.00219268
rh_fusiform_part7_area	-0.0454912	0.00432141
rh_fusiform_part8_area	0.0382888	0.269506
rh_fusiform_part9_area	-0.0415049	0.519022
rh_fusiform_part10_area	0.0647327	3.7e-08
rh_fusiform_part11_area	-0.0282324	0.00140287
rh_fusiform_part12_area	-0.0417892	0.0549206
rh_fusiform_part13_area	0.0649182	0.069593
rh_fusiform_part14_area	0.0274794	0.90551
rh_fusiform_part15_area	0.124202	2.71e-23
rh_fusiform_part16_area	-0.0149595	0.862394
rh_fusiform_part17_area	0.0152398	0.585712
rh_fusiform_part18_area	-0.0279034	0.97724
rh_fusiform_part19_area	0.0403028	0.934891
rh_fusiform_part20_area	0.0492032	0.191395
rh_fusiform_part21_area	-0.0536166	0.894106
rh_fusiform_part22_area	0.0781705	1.1e-18
rh_fusiform_part23_area	0.0453321	0.508236
rh_fusiform_part24_area	0.0606508	0.000311768
rh_fusiform_part25_area	0.0703581	0.0150994
rh_fusiform_part26_area	-0.0260046	8.27e-07
rh_inferiorparietal_part1_area	0.0422727	1.52e-05
rh_inferiorparietal_part2_area	0.0271348	0.00480407
rh_inferiorparietal_part3_area	-0.048092	0.874366
rh_inferiorparietal_part4_area	0.0637235	0.000793889
rh_inferiorparietal_part5_area	0.0737146	4.34e-12
rh_inferiorparietal_part6_area	0.0591029	9.77e-05
rh_inferiorparietal_part7_area	0.0435774	0.000393972
rh_inferiorparietal_part8_area	-0.0277719	0.0176354
rh_inferiorparietal_part9_area	0.0415652	8.49e-09
rh_inferiorparietal_part10_area	-0.0514167	0.00315414
rh_inferiorparietal_part11_area	0.0579609	2.27e-06
rh_inferiorparietal_part12_area	-0.0361321	0.00107635
rh_inferiorparietal_part13_area	0.0421577	0.000929789
rh_inferiorparietal_part14_area	0.0262498	6.83e-06
rh_inferiorparietal_part15_area	0.0425899	0.258444
rh_inferiorparietal_part16_area	0.0912929	0.00726114
rh_inferiorparietal_part17_area	0.0432081	0.00945378
rh_inferiorparietal_part18_area	0.0164754	0.207478
rh_inferiorparietal_part19_area	0.029853	3.9e-05
rh_inferiorparietal_part20_area	0.013655	0.681366
rh_inferiorparietal_part21_area	0.0362928	8.98e-05
rh_inferiorparietal_part22_area	0.0657401	5.63e-12
rh_inferiorparietal_part23_area	0.0601704	3.29e-05
rh_inferiorparietal_part24_area	0.0602829	0.00162151
rh_inferiorparietal_part25_area	0.032874	0.000115883
rh_inferiorparietal_part26_area	0.0340036	1.9e-05
rh_inferiorparietal_part27_area	0.0236026	0.0808448
rh_inferiorparietal_part28_area	0.0309349	1.57e-05
rh_inferiorparietal_part29_area	0.0438078	1.95e-06
rh_inferiorparietal_part30_area	0.0487986	7.32e-09
rh_inferiorparietal_part31_area	0.03969	1.42e-06
rh_inferiorparietal_part32_area	0.0351505	1.05e-07
rh_inferiorparietal_part33_area	0.0305868	9.82e-06
rh_inferiorparietal_part34_area	0.057743	5.56e-06
rh_inferiorparietal_part35_area	0.0415646	2.02e-05
rh_inferiorparietal_part36_area	0.0240179	0.0196651
rh_inferiorparietal_part37_area	0.0483789	0.0192565
rh_inferiorparietal_part38_area	0.0272761	0.00400566
rh_inferiorparietal_part39_area	0.0392894	0.011865
rh_inferiorparietal_part40_area	0.0550391	0.00585892
rh_inferiorparietal_part41_area	0.0268342	0.131128
rh_inferiorparietal_part42_area	0.0340141	3.09e-05
rh_inferiorparietal_part43_area	0.0585702	3.71e-05
rh_inferiorparietal_part44_area	0.0252754	0.0277922
rh_inferiorparietal_part45_area	0.0535025	0.000162409
rh_inferiorparietal_part46_area	0.0443542	3.2e-09
rh_inferiorparietal_part47_area	0.0356722	7.22e-07
rh_inferiorparietal_part48_area	-0.0616966	0.941201
rh_inferiortemporal_part1_area	0.0785961	1.77e-16
rh_inferiortemporal_part2_area	0.0594543	0.0016097
rh_inferiortemporal_part3_area	0.0540391	7.65e-07
rh_inferiortemporal_part4_area	0.0401828	0.00935516
rh_inferiortemporal_part5_area	-0.0670887	0.728899
rh_inferiortemporal_part6_area	0.0349035	0.223041
rh_inferiortemporal_part7_area	0.0395901	0.00103925
rh_inferiortemporal_part8_area	0.0449188	0.0140983
rh_inferiortemporal_part9_area	-0.0571014	0.122358
rh_inferiortemporal_part10_area	0.0643368	0.0840312
rh_inferiortemporal_part11_area	0.0347925	0.0112959
rh_inferiortemporal_part12_area	-0.0594533	0.230746
rh_inferiortemporal_part13_area	-0.046773	0.0211352
rh_inferiortemporal_part14_area	-0.0281188	0.0011818
rh_inferiortemporal_part15_area	0.0885385	1.37e-15
rh_inferiortemporal_part16_area	0.0512447	0.00152103
rh_inferiortemporal_part17_area	0.0647056	0.00315627
rh_inferiortemporal_part18_area	0.0304987	0.000248565
rh_inferiortemporal_part19_area	-0.031779	0.466998
rh_inferiortemporal_part20_area	-0.0325266	0.0562677
rh_inferiortemporal_part21_area	0.0183506	0.868633
rh_inferiortemporal_part22_area	-0.036293	0.00252031
rh_inferiortemporal_part23_area	-0.0190088	0.00904132
rh_inferiortemporal_part24_area	-0.0377063	8.86e-10
rh_inferiortemporal_part25_area	-0.0414811	0.133237
rh_inferiortemporal_part26_area	-0.0249034	0.00855098
rh_isthmuscingulate_part1_area	0.0560892	4.41e-10
rh_isthmuscingulate_part2_area	0.0528153	0.00110408
rh_isthmuscingulate_part3_area	0.110819	1.76e-37
rh_isthmuscingulate_part4_area	-0.0760607	4.57e-12
rh_isthmuscingulate_part5_area	-0.0780779	0.00670191
rh_isthmuscingulate_part6_area	-0.250134	2.3e-97
rh_isthmuscingulate_part7_area	-0.179114	1.56e-63
rh_isthmuscingulate_part8_area	-0.0608018	0.00171581
rh_isthmuscingulate_part9_area	-0.056372	0.24585
rh_lateraloccipital_part1_area	-0.0377387	0.0434033
rh_lateraloccipital_part2_area	-0.160653	4.38e-41
rh_lateraloccipital_part3_area	0.0486351	0.329872
rh_lateraloccipital_part4_area	-0.240247	1.31e-89
rh_lateraloccipital_part5_area	-0.0436138	0.96431
rh_lateraloccipital_part6_area	-0.26499	2.36e-98
rh_lateraloccipital_part7_area	-0.0224248	0.0763576
rh_lateraloccipital_part8_area	-0.0301204	0.0476669
rh_lateraloccipital_part9_area	-0.0729503	7.47e-06
rh_lateraloccipital_part10_area	-0.0360948	3.6e-10
rh_lateraloccipital_part11_area	-0.0388855	0.00183706
rh_lateraloccipital_part12_area	-0.0611526	1.48e-14
rh_lateraloccipital_part13_area	-0.0224841	0.665351
rh_lateraloccipital_part14_area	-0.0670032	2.42e-08
rh_lateraloccipital_part15_area	-0.0318124	0.263703
rh_lateraloccipital_part16_area	-0.248011	3.11e-104
rh_lateraloccipital_part17_area	-0.2604	6.45e-108
rh_lateraloccipital_part18_area	-0.0564956	0.0221092
rh_lateraloccipital_part19_area	-0.0431516	0.595885
rh_lateraloccipital_part20_area	-0.144006	5.96e-37
rh_lateraloccipital_part21_area	-0.197967	8.51e-69
rh_lateraloccipital_part22_area	-0.047198	1.43e-05
rh_lateraloccipital_part23_area	-0.217274	2.45e-83
rh_lateraloccipital_part24_area	0.0547926	0.0823707
rh_lateraloccipital_part25_area	-0.189099	1.2e-67
rh_lateraloccipital_part26_area	-0.0587527	6.54e-07
rh_lateraloccipital_part27_area	-0.0578418	2.37e-07
rh_lateraloccipital_part28_area	0.0630814	0.410638
rh_lateraloccipital_part29_area	-0.122805	4.02e-26
rh_lateraloccipital_part30_area	-0.0322259	0.148803
rh_lateraloccipital_part31_area	-0.181902	5e-59
rh_lateraloccipital_part32_area	-0.0487289	0.0912771
rh_lateraloccipital_part33_area	-0.261125	1.88e-103
rh_lateraloccipital_part34_area	-0.0614577	0.0904127
rh_lateraloccipital_part35_area	-0.293625	5.21e-121
rh_lateraloccipital_part36_area	-0.0511634	0.0628692
rh_lateraloccipital_part37_area	-0.231332	1.43e-77
rh_lateraloccipital_part38_area	-0.0303834	8.74e-05
rh_lateraloccipital_part39_area	-0.172717	1.14e-47
rh_lateraloccipital_part40_area	-0.246991	4.68e-100
rh_lateraloccipital_part41_area	-0.13387	6.39e-49
rh_lateraloccipital_part42_area	-0.192991	1.98e-70
rh_lateraloccipital_part43_area	-0.0380121	5.47e-07
rh_lateraloccipital_part44_area	-0.113511	1.79e-30
rh_lateraloccipital_part45_area	-0.111163	4.89e-37
rh_lateralorbitofrontal_part1_area	-0.0963569	1.42e-09
rh_lateralorbitofrontal_part2_area	0.0426623	0.927071
rh_lateralorbitofrontal_part3_area	-0.0666326	7.64e-05
rh_lateralorbitofrontal_part4_area	-0.0740588	0.587437
rh_lateralorbitofrontal_part5_area	-0.0268314	0.0071157
rh_lateralorbitofrontal_part6_area	-0.0451818	0.000188463
rh_lateralorbitofrontal_part7_area	-0.116424	4.67e-35
rh_lateralorbitofrontal_part8_area	0.0438261	2.71e-06
rh_lateralorbitofrontal_part9_area	0.0717673	3.42e-13
rh_lateralorbitofrontal_part10_area	-0.173036	3.38e-63
rh_lateralorbitofrontal_part11_area	-0.0848243	6.35e-15
rh_lateralorbitofrontal_part12_area	-0.0577972	3.53e-16
rh_lateralorbitofrontal_part13_area	-0.179022	2.07e-68
rh_lateralorbitofrontal_part14_area	0.055209	0.00589061
rh_lateralorbitofrontal_part15_area	-0.0578745	0.00286999
rh_lateralorbitofrontal_part16_area	0.0354218	2.35e-06
rh_lateralorbitofrontal_part17_area	-0.0722431	5.15e-21
rh_lateralorbitofrontal_part18_area	-0.0915991	6.01e-20
rh_lateralorbitofrontal_part19_area	-0.189537	2.21e-74
rh_lateralorbitofrontal_part20_area	-0.0276794	0.00163588
rh_lateralorbitofrontal_part21_area	0.143778	3.89e-38
rh_lateralorbitofrontal_part22_area	0.0726922	3.14e-18
rh_lingual_part1_area	-0.264659	4.64e-103
rh_lingual_part2_area	-0.0853994	2.81e-21
rh_lingual_part3_area	-0.0740431	2.36e-19
rh_lingual_part4_area	-0.0520998	0.46913
rh_lingual_part5_area	-0.295595	2.83e-114
rh_lingual_part6_area	-0.236252	7.67e-92
rh_lingual_part7_area	0.0386654	2.18e-08
rh_lingual_part8_area	0.0375136	5.73e-06
rh_lingual_part9_area	0.0409818	0.0262835
rh_lingual_part10_area	-0.124324	3.21e-41
rh_lingual_part11_area	0.0316268	0.318664
rh_lingual_part12_area	-0.0509131	1.92e-09
rh_lingual_part13_area	-0.212473	5.53e-74
rh_lingual_part14_area	-0.0432495	0.0184685
rh_lingual_part15_area	0.052364	0.303427
rh_lingual_part16_area	-0.288114	2.18e-109
rh_lingual_part17_area	-0.302704	5.29e-121
rh_lingual_part18_area	-0.0965223	4.65e-28
rh_lingual_part19_area	-0.214184	2.53e-77
rh_lingual_part20_area	-0.240691	6.63e-88
rh_lingual_part21_area	-0.276939	1.14e-113
rh_lingual_part22_area	-0.279116	1.14e-108
rh_lingual_part23_area	-0.0526914	0.294029
rh_lingual_part24_area	-0.0945466	2.82e-22
rh_lingual_part25_area	-0.102099	6.89e-27
rh_lingual_part26_area	-0.249964	6.09e-92
rh_lingual_part27_area	-0.214972	7.68e-84
rh_lingual_part28_area	-0.293513	2.14e-118
rh_medialorbitofrontal_part1_area	-0.0565559	2.97e-12
rh_medialorbitofrontal_part2_area	-0.132994	1.43e-38
rh_medialorbitofrontal_part3_area	0.051621	0.748947
rh_medialorbitofrontal_part4_area	0.0397668	0.000127222
rh_medialorbitofrontal_part5_area	-0.060375	1.44e-13
rh_medialorbitofrontal_part6_area	-0.0589568	0.00036405
rh_medialorbitofrontal_part7_area	-0.107174	0.0113329
rh_medialorbitofrontal_part8_area	0.101584	1.33e-12
rh_medialorbitofrontal_part9_area	-0.0917647	4.63e-14
rh_medialorbitofrontal_part10_area	-0.0386184	2.78e-05
rh_medialorbitofrontal_part11_area	-0.0683056	5.07e-14
rh_medialorbitofrontal_part12_area	-0.0832867	2.72e-16
rh_medialorbitofrontal_part13_area	0.0691216	0.000259018
rh_medialorbitofrontal_part14_area	-0.0613711	9.07e-13
rh_medialorbitofrontal_part15_area	-0.0530244	0.125521
rh_middletemporal_part1_area	0.0682191	5.47e-07
rh_middletemporal_part2_area	-0.0372397	0.775848
rh_middletemporal_part3_area	0.0939829	7.92e-34
rh_middletemporal_part4_area	0.0425256	0.000496837
rh_middletemporal_part5_area	0.131056	1.97e-39
rh_middletemporal_part6_area	0.0358747	0.0016161
rh_middletemporal_part7_area	0.0777187	9.18e-29
rh_middletemporal_part8_area	0.0402862	0.000122462
rh_middletemporal_part9_area	0.0479114	0.00634311
rh_middletemporal_part10_area	0.0537327	2e-10
rh_middletemporal_part11_area	0.0397891	7.91e-06
rh_middletemporal_part12_area	0.0318017	6.47e-07
rh_middletemporal_part13_area	0.126483	1.58e-31
rh_middletemporal_part14_area	0.0389228	1.98e-05
rh_middletemporal_part15_area	0.0628363	7.57e-16
rh_middletemporal_part16_area	0.0182589	0.00250255
rh_middletemporal_part17_area	0.042483	0.00758876
rh_middletemporal_part18_area	0.0146852	0.00637823
rh_middletemporal_part19_area	0.0700085	1.85e-10
rh_middletemporal_part20_area	0.0909968	6.33e-31
rh_middletemporal_part21_area	0.0608811	8.06e-17
rh_middletemporal_part22_area	0.0997204	1.08e-25
rh_middletemporal_part23_area	0.0765681	4.71e-18
rh_middletemporal_part24_area	0.0673837	8.59e-19
rh_middletemporal_part25_area	0.0578108	1.21e-13
rh_middletemporal_part26_area	0.0563168	3.29e-13
rh_middletemporal_part27_area	0.0413317	7.19e-06
rh_middletemporal_part28_area	0.049349	0.00140954
rh_middletemporal_part29_area	0.0268066	0.0365318
rh_middletemporal_part30_area	0.0244101	0.0255329
rh_parahippocampal_part1_area	0.134692	8.24e-28
rh_parahippocampal_part2_area	-0.128404	2.41e-44
rh_parahippocampal_part3_area	0.100862	1.19e-07
rh_parahippocampal_part4_area	0.0714328	3.74e-16
rh_parahippocampal_part5_area	0.102005	5.04e-17
rh_parahippocampal_part6_area	0.103278	9.21e-14
rh_parahippocampal_part7_area	0.165222	1.85e-61
rh_parahippocampal_part8_area	0.132897	2.36e-30
rh_paracentral_part1_area	0.0952485	4.09e-14
rh_paracentral_part2_area	0.127888	1.63e-39
rh_paracentral_part3_area	0.104089	4.16e-25
rh_paracentral_part4_area	0.0903209	2.61e-26
rh_paracentral_part5_area	0.0432828	2.07e-05
rh_paracentral_part6_area	0.0334137	0.00595446
rh_paracentral_part7_area	0.0241157	0.00584214
rh_paracentral_part8_area	0.12878	2.14e-40
rh_paracentral_part9_area	0.0485792	7.11e-09
rh_paracentral_part10_area	0.102756	1.52e-24
rh_paracentral_part11_area	0.0490551	0.000279906
rh_paracentral_part12_area	0.106989	2.14e-25
rh_paracentral_part13_area	0.0770118	1.71e-19
rh_paracentral_part14_area	0.102639	3.33e-29
rh_paracentral_part15_area	0.123024	5.39e-39
rh_parsopercularis_part1_area	0.0687881	6.17e-11
rh_parsopercularis_part2_area	0.0523123	5.74e-06
rh_parsopercularis_part3_area	0.0791327	3.04e-18
rh_parsopercularis_part4_area	0.0421233	4.33e-08
rh_parsopercularis_part5_area	0.0407113	0.00157052
rh_parsopercularis_part6_area	0.0707575	5.84e-11
rh_parsopercularis_part7_area	0.0549408	2.69e-06
rh_parsopercularis_part8_area	0.0369626	0.000658993
rh_parsopercularis_part9_area	0.0552692	3.6e-09
rh_parsopercularis_part10_area	0.0704322	0.000373967
rh_parsopercularis_part11_area	0.0550626	9.81e-18
rh_parsopercularis_part12_area	0.106697	1.68e-14
rh_parsopercularis_part13_area	0.112209	3.52e-25
rh_parsorbitalis_part1_area	0.0273485	0.414036
rh_parsorbitalis_part2_area	0.0433806	1.42e-10
rh_parsorbitalis_part3_area	0.0576953	0.991297
rh_parsorbitalis_part4_area	0.0547711	1.8e-12
rh_parsorbitalis_part5_area	0.0496867	2.85e-10
rh_parsorbitalis_part6_area	0.0308059	0.474963
rh_parsorbitalis_part7_area	-0.0175578	0.144
rh_parstriangularis_part1_area	0.0181909	0.000865989
rh_parstriangularis_part2_area	0.0595334	2.76e-06
rh_parstriangularis_part3_area	0.0395815	1.15e-05
rh_parstriangularis_part4_area	0.0519099	2.42e-06
rh_parstriangularis_part5_area	0.0320595	4.19e-08
rh_parstriangularis_part6_area	0.0308447	3.65e-06
rh_parstriangularis_part7_area	-0.0206774	0.00389522
rh_parstriangularis_part8_area	0.0374268	0.000136033
rh_parstriangularis_part9_area	0.0326551	0.0156728
rh_parstriangularis_part10_area	0.0219572	0.000518348
rh_parstriangularis_part11_area	0.0323096	0.000246633
rh_parstriangularis_part12_area	0.0330977	0.97678
rh_parstriangularis_part13_area	-0.0372973	0.902263
rh_pericalcarine_part1_area	-0.123211	1.48e-28
rh_pericalcarine_part2_area	-0.0606827	1.06e-08
rh_pericalcarine_part3_area	-0.107058	1.24e-19
rh_pericalcarine_part4_area	0.0638252	0.747797
rh_pericalcarine_part5_area	-0.185129	3.29e-59
rh_pericalcarine_part6_area	-0.100296	1.71e-17
rh_pericalcarine_part7_area	-0.0568266	9.35e-09
rh_pericalcarine_part8_area	-0.174195	1.21e-44
rh_pericalcarine_part9_area	0.0439025	0.0107684
rh_pericalcarine_part10_area	-0.233771	3.95e-89
rh_pericalcarine_part11_area	0.0574796	0.00119327
rh_pericalcarine_part12_area	0.0950974	1.3e-16
rh_pericalcarine_part13_area	-0.0715036	7.33e-05
rh_postcentral_part1_area	-0.119679	2.29e-41
rh_postcentral_part2_area	-0.197733	3.46e-79
rh_postcentral_part3_area	0.0660626	4.17e-17
rh_postcentral_part4_area	-0.141042	1.09e-31
rh_postcentral_part5_area	-0.0824191	0.00322964
rh_postcentral_part6_area	0.0681877	1.05e-12
rh_postcentral_part7_area	0.0775722	3.4e-22
rh_postcentral_part8_area	0.0665652	1.02e-05
rh_postcentral_part9_area	0.0628206	0.740317
rh_postcentral_part10_area	0.0496906	6.18e-06
rh_postcentral_part11_area	0.0417656	5.7e-10
rh_postcentral_part12_area	0.0634575	8.99e-05
rh_postcentral_part13_area	0.0475372	1.49e-10
rh_postcentral_part14_area	0.105383	4.18e-24
rh_postcentral_part15_area	-0.0571905	9.36e-14
rh_postcentral_part16_area	0.0635244	4.9e-09
rh_postcentral_part17_area	-0.145795	4.37e-35
rh_postcentral_part18_area	0.0841588	2.22e-22
rh_postcentral_part19_area	-0.0366041	0.461731
rh_postcentral_part20_area	0.0492998	4.42e-08
rh_postcentral_part21_area	0.114871	3.86e-24
rh_postcentral_part22_area	0.0599876	0.019142
rh_postcentral_part23_area	0.107854	8.45e-26
rh_postcentral_part24_area	0.0880017	8.08e-23
rh_postcentral_part25_area	-0.0402158	0.00544375
rh_postcentral_part26_area	0.0448866	5.23e-07
rh_postcentral_part27_area	0.044492	0.274883
rh_postcentral_part28_area	0.0682659	7.28e-08
rh_postcentral_part29_area	0.0930418	2.8e-27
rh_postcentral_part30_area	0.120032	8.31e-37
rh_postcentral_part31_area	0.0620849	1.35e-05
rh_postcentral_part32_area	0.0234874	0.482468
rh_postcentral_part33_area	0.060353	0.17117
rh_postcentral_part34_area	0.0456985	0.000132042
rh_postcentral_part35_area	-0.0805214	4.36e-14
rh_postcentral_part36_area	0.0462082	2.22e-06
rh_postcentral_part37_area	0.0669815	1.16e-10
rh_postcentral_part38_area	0.0591665	0.000747723
rh_posteriorcingulate_part1_area	0.0242028	0.00199814
rh_posteriorcingulate_part2_area	-0.308833	1.71e-131
rh_posteriorcingulate_part3_area	-0.0554161	0.108198
rh_posteriorcingulate_part4_area	0.0885931	1.15e-17
rh_posteriorcingulate_part5_area	0.0476642	2.51e-11
rh_posteriorcingulate_part6_area	0.022433	0.00794671
rh_posteriorcingulate_part7_area	-0.284791	1.43e-115
rh_posteriorcingulate_part8_area	0.0480665	7.85e-13
rh_posteriorcingulate_part9_area	-0.107846	5.51e-20
rh_posteriorcingulate_part10_area	0.0782599	0.0145068
rh_posteriorcingulate_part11_area	-0.0824053	0.00045178
rh_posteriorcingulate_part12_area	-0.319547	3.07e-139
rh_precentral_part1_area	0.0473948	8.45e-05
rh_precentral_part2_area	0.0492352	4.27e-13
rh_precentral_part3_area	0.0357094	0.00362304
rh_precentral_part4_area	0.169	8.91e-39
rh_precentral_part5_area	0.0733433	1.96e-16
rh_precentral_part6_area	0.160336	3.71e-42
rh_precentral_part7_area	0.0827334	4.59e-23
rh_precentral_part8_area	0.0953354	4.44e-23
rh_precentral_part9_area	0.0813512	8.43e-16
rh_precentral_part10_area	0.0675523	1.22e-19
rh_precentral_part11_area	0.103802	6.93e-26
rh_precentral_part12_area	0.0665901	1.21e-14
rh_precentral_part13_area	0.123162	1.39e-27
rh_precentral_part14_area	0.0712124	5.24e-12
rh_precentral_part15_area	0.197955	7.09e-63
rh_precentral_part16_area	0.0810465	4.66e-13
rh_precentral_part17_area	0.194005	2.69e-58
rh_precentral_part18_area	0.0347697	8.25e-11
rh_precentral_part19_area	0.173691	1.53e-51
rh_precentral_part20_area	0.0731862	3.51e-20
rh_precentral_part21_area	0.0470515	2.17e-11
rh_precentral_part22_area	0.0853606	5.1e-29
rh_precentral_part23_area	0.0975916	1.79e-26
rh_precentral_part24_area	0.11776	8.31e-32
rh_precentral_part25_area	0.0952719	3.99e-10
rh_precentral_part26_area	0.0899779	1.27e-18
rh_precentral_part27_area	0.0524578	2.14e-10
rh_precentral_part28_area	0.13343	6.88e-33
rh_precentral_part29_area	0.0399857	4.56e-10
rh_precentral_part30_area	0.0762913	1.91e-15
rh_precentral_part31_area	0.151682	5.86e-36
rh_precentral_part32_area	0.0354393	2.18e-12
rh_precentral_part33_area	0.172109	5.13e-48
rh_precentral_part34_area	0.0975018	1.5e-28
rh_precentral_part35_area	0.158534	4.69e-40
rh_precentral_part36_area	0.1038	1.51e-27
rh_precentral_part37_area	0.153985	4.4e-51
rh_precentral_part38_area	0.102422	1.1e-25
rh_precentral_part39_area	0.107244	2.37e-37
rh_precentral_part40_area	0.0470695	1.87e-11
rh_precentral_part41_area	0.0318519	0.000135986
rh_precentral_part42_area	0.107198	2.54e-28
rh_precentral_part43_area	0.170343	7.12e-48
rh_precentral_part44_area	0.088105	1.22e-26
rh_precentral_part45_area	0.0497568	1.95e-08
rh_precentral_part46_area	0.0583485	5.2e-11
rh_precentral_part47_area	0.0983749	1.09e-24
rh_precuneus_part1_area	0.0633315	0.00289318
rh_precuneus_part2_area	0.0162932	0.0709904
rh_precuneus_part3_area	0.0643919	9.71e-10
rh_precuneus_part4_area	-0.0654171	4.88e-08
rh_precuneus_part5_area	0.057912	0.800676
rh_precuneus_part6_area	-0.040366	0.97299
rh_precuneus_part7_area	0.0957153	3.93e-08
rh_precuneus_part8_area	0.0766725	2.68e-13
rh_precuneus_part9_area	0.0908275	2.66e-09
rh_precuneus_part10_area	-0.0444324	0.401348
rh_precuneus_part11_area	0.0673684	7.26e-09
rh_precuneus_part12_area	-0.0278295	0.0234628
rh_precuneus_part13_area	0.0772384	1.16e-09
rh_precuneus_part14_area	0.017525	0.00457186
rh_precuneus_part15_area	-0.0720461	0.909097
rh_precuneus_part16_area	-0.0280248	0.488592
rh_precuneus_part17_area	0.0514324	0.0110408
rh_precuneus_part18_area	0.0482557	0.833729
rh_precuneus_part19_area	-0.0363188	0.20028
rh_precuneus_part20_area	0.0790519	7.89e-21
rh_precuneus_part21_area	0.0302226	0.0204323
rh_precuneus_part22_area	0.0409751	0.669671
rh_precuneus_part23_area	0.0245397	0.002467
rh_precuneus_part24_area	0.0392344	0.013072
rh_precuneus_part25_area	0.0506173	0.00353825
rh_precuneus_part26_area	0.0194267	0.166238
rh_precuneus_part27_area	0.0455236	0.0238943
rh_precuneus_part28_area	-0.039092	0.171228
rh_precuneus_part29_area	0.0635825	7.54e-08
rh_precuneus_part30_area	0.0207899	0.270518
rh_precuneus_part31_area	-0.0202135	0.687272
rh_precuneus_part32_area	0.0371528	0.156947
rh_precuneus_part33_area	-0.0494452	0.0646528
rh_precuneus_part34_area	-0.0413924	8e-06
rh_rostralanteriorcingulate_part1_area	0.0361921	0.19401
rh_rostralanteriorcingulate_part2_area	0.065416	5.45e-17
rh_rostralanteriorcingulate_part3_area	0.0272678	4.54e-05
rh_rostralanteriorcingulate_part4_area	-0.0354759	0.00158539
rh_rostralanteriorcingulate_part5_area	-0.0411714	0.137792
rh_rostralmiddlefrontal_part1_area	0.0479855	0.161187
rh_rostralmiddlefrontal_part2_area	-0.0892993	3.15e-10
rh_rostralmiddlefrontal_part3_area	0.0289606	6.96e-05
rh_rostralmiddlefrontal_part4_area	-0.0346917	1.8e-06
rh_rostralmiddlefrontal_part5_area	0.039706	0.347112
rh_rostralmiddlefrontal_part6_area	0.0543376	0.661179
rh_rostralmiddlefrontal_part7_area	-0.077625	2.53e-19
rh_rostralmiddlefrontal_part8_area	0.0223305	0.00147615
rh_rostralmiddlefrontal_part9_area	-0.0508416	0.0205868
rh_rostralmiddlefrontal_part10_area	0.0410475	0.00186481
rh_rostralmiddlefrontal_part11_area	-0.0826323	6.59e-11
rh_rostralmiddlefrontal_part12_area	0.0274088	7.92e-05
rh_rostralmiddlefrontal_part13_area	0.0644787	5.02e-07
rh_rostralmiddlefrontal_part14_area	0.0858508	2.89e-08
rh_rostralmiddlefrontal_part15_area	0.0346901	0.461678
rh_rostralmiddlefrontal_part16_area	0.0645236	4.74e-05
rh_rostralmiddlefrontal_part17_area	0.0236133	0.739918
rh_rostralmiddlefrontal_part18_area	0.0540473	0.000918904
rh_rostralmiddlefrontal_part19_area	-0.082142	1.93e-13
rh_rostralmiddlefrontal_part20_area	-0.114872	4.33e-25
rh_rostralmiddlefrontal_part21_area	-0.0952774	1.59e-13
rh_rostralmiddlefrontal_part22_area	-0.130388	1.51e-33
rh_rostralmiddlefrontal_part23_area	-0.156294	8.51e-39
rh_rostralmiddlefrontal_part24_area	-0.0956794	2.71e-10
rh_rostralmiddlefrontal_part25_area	-0.0858884	1.73e-17
rh_rostralmiddlefrontal_part26_area	-0.0462583	9.39e-11
rh_rostralmiddlefrontal_part27_area	0.0662871	3.9e-05
rh_rostralmiddlefrontal_part28_area	-0.0862043	5.9e-15
rh_rostralmiddlefrontal_part29_area	-0.0663875	5.29e-05
rh_rostralmiddlefrontal_part30_area	-0.110549	3.43e-27
rh_rostralmiddlefrontal_part31_area	-0.0563089	0.000231771
rh_rostralmiddlefrontal_part32_area	-0.0637917	0.18692
rh_rostralmiddlefrontal_part33_area	0.0864504	0.877998
rh_rostralmiddlefrontal_part34_area	-0.0370572	0.0690392
rh_rostralmiddlefrontal_part35_area	-0.0476845	2.25e-10
rh_rostralmiddlefrontal_part36_area	0.0321901	0.53485
rh_rostralmiddlefrontal_part37_area	-0.0476555	0.250192
rh_rostralmiddlefrontal_part38_area	0.0529363	0.371501
rh_rostralmiddlefrontal_part39_area	-0.0484481	0.000167976
rh_rostralmiddlefrontal_part40_area	0.0214916	0.794112
rh_rostralmiddlefrontal_part41_area	-0.0296692	0.876192
rh_rostralmiddlefrontal_part42_area	0.0867956	0.000305893
rh_rostralmiddlefrontal_part43_area	-0.106498	0.160256
rh_rostralmiddlefrontal_part44_area	0.119371	0.0167489
rh_rostralmiddlefrontal_part45_area	-0.0586359	9.13e-13
rh_rostralmiddlefrontal_part46_area	-0.0502901	0.148214
rh_rostralmiddlefrontal_part47_area	-0.0485533	0.0177535
rh_rostralmiddlefrontal_part48_area	-0.0292281	0.758584
rh_rostralmiddlefrontal_part49_area	-0.0688828	0.673945
rh_rostralmiddlefrontal_part50_area	-0.0380097	0.0665097
rh_superiorfrontal_part1_area	-0.0927405	2.94e-13
rh_superiorfrontal_part2_area	-0.124296	2.17e-25
rh_superiorfrontal_part3_area	0.103986	4.27e-24
rh_superiorfrontal_part4_area	-0.0386353	0.000552639
rh_superiorfrontal_part5_area	0.092477	8.75e-22
rh_superiorfrontal_part6_area	-0.0932979	1.21e-10
rh_superiorfrontal_part7_area	0.0750049	3.6e-24
rh_superiorfrontal_part8_area	-0.0268907	0.496682
rh_superiorfrontal_part9_area	0.0645928	2.42e-18
rh_superiorfrontal_part10_area	-0.067812	3.93e-05
rh_superiorfrontal_part11_area	0.0692508	6.25e-20
rh_superiorfrontal_part12_area	0.065339	3.6e-19
rh_superiorfrontal_part13_area	0.0797963	3.19e-16
rh_superiorfrontal_part14_area	0.0749598	7.05e-08
rh_superiorfrontal_part15_area	0.0947471	1.68e-23
rh_superiorfrontal_part16_area	0.0880083	4.65e-13
rh_superiorfrontal_part17_area	0.114874	1.53e-33
rh_superiorfrontal_part18_area	0.058311	1.2e-14
rh_superiorfrontal_part19_area	0.0746387	1.36e-21
rh_superiorfrontal_part20_area	0.0872115	2.58e-22
rh_superiorfrontal_part21_area	0.0224569	8.49e-05
rh_superiorfrontal_part22_area	0.0769798	4.76e-12
rh_superiorfrontal_part23_area	0.0634622	2.1e-20
rh_superiorfrontal_part24_area	0.0698921	2.93e-17
rh_superiorfrontal_part25_area	0.109459	8.96e-28
rh_superiorfrontal_part26_area	0.100061	3.08e-25
rh_superiorfrontal_part27_area	0.104852	2.19e-37
rh_superiorfrontal_part28_area	0.0927457	6.97e-30
rh_superiorfrontal_part29_area	0.0695829	3.11e-17
rh_superiorfrontal_part30_area	0.035673	0.541933
rh_superiorfrontal_part31_area	0.0838149	1.06e-16
rh_superiorfrontal_part32_area	0.0660704	0.0912263
rh_superiorfrontal_part33_area	-0.0443314	0.292672
rh_superiorfrontal_part34_area	0.0809711	1.53e-17
rh_superiorfrontal_part35_area	0.031052	0.00862722
rh_superiorfrontal_part36_area	0.0413254	2.96e-11
rh_superiorfrontal_part37_area	0.0537001	2.3e-08
rh_superiorfrontal_part38_area	0.0598712	4.54e-17
rh_superiorfrontal_part39_area	0.110456	2.77e-26
rh_superiorfrontal_part40_area	0.0521189	6.26e-12
rh_superiorfrontal_part41_area	0.0630327	2.36e-17
rh_superiorfrontal_part42_area	0.0275331	0.0119926
rh_superiorfrontal_part43_area	0.0181443	0.00549745
rh_superiorfrontal_part44_area	0.057045	6.95e-17
rh_superiorfrontal_part45_area	0.0596606	2.42e-13
rh_superiorfrontal_part46_area	0.0849111	4.19e-19
rh_superiorfrontal_part47_area	0.0965662	5.3e-24
rh_superiorfrontal_part48_area	0.0747927	7.47e-14
rh_superiorfrontal_part49_area	0.0362626	9.96e-06
rh_superiorfrontal_part50_area	0.0336854	1.18e-05
rh_superiorfrontal_part51_area	0.0781517	8.93e-18
rh_superiorfrontal_part52_area	0.0660979	1.96e-11
rh_superiorfrontal_part53_area	0.0713657	3.55e-17
rh_superiorfrontal_part54_area	0.0791008	1.12e-17
rh_superiorfrontal_part55_area	0.0435684	4.01e-11
rh_superiorfrontal_part56_area	0.0494416	1.75e-15
rh_superiorfrontal_part57_area	0.0268411	2.49e-09
rh_superiorfrontal_part58_area	0.0620515	3.4e-17
rh_superiorfrontal_part59_area	0.0696987	7.85e-17
rh_superiorfrontal_part60_area	0.105591	2.55e-35
rh_superiorfrontal_part61_area	0.108557	2.75e-33
rh_superiorfrontal_part62_area	0.0965752	3.86e-24
rh_superiorfrontal_part63_area	0.0837401	6.79e-26
rh_superiorfrontal_part64_area	0.0879716	7.5e-27
rh_superiorparietal_part1_area	0.0821007	1.22e-07
rh_superiorparietal_part2_area	0.0513827	0.290574
rh_superiorparietal_part3_area	-0.13152	6.34e-36
rh_superiorparietal_part4_area	0.0318346	0.652838
rh_superiorparietal_part5_area	0.0592481	0.0111238
rh_superiorparietal_part6_area	0.061807	0.00200437
rh_superiorparietal_part7_area	-0.100208	1.79e-24
rh_superiorparietal_part8_area	-0.0677917	5.07e-11
rh_superiorparietal_part9_area	0.0614224	0.000462136
rh_superiorparietal_part10_area	0.0843309	8.54e-08
rh_superiorparietal_part11_area	-0.0242204	0.56236
rh_superiorparietal_part12_area	0.0352288	0.20431
rh_superiorparietal_part13_area	0.0403313	0.0584903
rh_superiorparietal_part14_area	0.02248	0.686565
rh_superiorparietal_part15_area	-0.0414368	4.78e-08
rh_superiorparietal_part16_area	0.0644345	1.11e-05
rh_superiorparietal_part17_area	0.0789253	1.3e-13
rh_superiorparietal_part18_area	-0.0453661	9.56e-05
rh_superiorparietal_part19_area	0.0345068	0.0844141
rh_superiorparietal_part20_area	-0.0470511	0.0326765
rh_superiorparietal_part21_area	0.0537832	0.000190456
rh_superiorparietal_part22_area	0.0438886	0.00225397
rh_superiorparietal_part23_area	0.0502052	4.52e-12
rh_superiorparietal_part24_area	0.0488528	0.00219827
rh_superiorparietal_part25_area	0.0700361	3.43e-16
rh_superiorparietal_part26_area	-0.0776386	1.22e-13
rh_superiorparietal_part27_area	0.0297842	0.00170483
rh_superiorparietal_part28_area	0.050586	0.00143564
rh_superiorparietal_part29_area	0.0311577	0.102787
rh_superiorparietal_part30_area	0.0464667	1.78e-05
rh_superiorparietal_part31_area	0.0868619	2.7e-08
rh_superiorparietal_part32_area	0.0357337	0.00191753
rh_superiorparietal_part33_area	-0.0785173	6.57e-16
rh_superiorparietal_part34_area	0.0510542	3.78e-05
rh_superiorparietal_part35_area	0.0511113	0.0763021
rh_superiorparietal_part36_area	0.0518013	7.77e-07
rh_superiorparietal_part37_area	0.0665691	1.94e-06
rh_superiorparietal_part38_area	0.0542846	0.00521868
rh_superiorparietal_part39_area	0.0579282	8.31e-11
rh_superiorparietal_part40_area	-0.0381206	0.903905
rh_superiorparietal_part41_area	-0.0316135	0.114956
rh_superiorparietal_part42_area	0.0589476	1.43e-06
rh_superiorparietal_part43_area	0.0247918	0.0433816
rh_superiorparietal_part44_area	0.0407659	0.0129822
rh_superiorparietal_part45_area	0.0300629	7.98e-05
rh_superiorparietal_part46_area	0.0324267	0.334709
rh_superiorparietal_part47_area	0.0347369	1.35e-05
rh_superiorparietal_part48_area	0.0414247	0.354094
rh_superiorparietal_part49_area	0.0303867	1.77e-06
rh_superiorparietal_part50_area	-0.0192939	0.274705
rh_superiortemporal_part1_area	0.0786368	6.88e-28
rh_superiortemporal_part2_area	0.0519817	3.3e-15
rh_superiortemporal_part3_area	0.122667	1.82e-30
rh_superiortemporal_part4_area	0.0808264	9.12e-14
rh_superiortemporal_part5_area	0.0614758	4.54e-11
rh_superiortemporal_part6_area	0.119117	2.03e-37
rh_superiortemporal_part7_area	0.0789983	9.47e-26
rh_superiortemporal_part8_area	0.195502	2.68e-60
rh_superiortemporal_part9_area	0.0793163	7.18e-15
rh_superiortemporal_part10_area	0.128264	2.43e-19
rh_superiortemporal_part11_area	0.0745885	3.48e-23
rh_superiortemporal_part12_area	0.115831	7.05e-22
rh_superiortemporal_part13_area	0.143049	2.27e-39
rh_superiortemporal_part14_area	0.0586792	7.79e-18
rh_superiortemporal_part15_area	0.0951484	4.29e-21
rh_superiortemporal_part16_area	0.0481216	1.77e-15
rh_superiortemporal_part17_area	0.0544481	3.8e-20
rh_superiortemporal_part18_area	0.17059	1.59e-47
rh_superiortemporal_part19_area	0.159271	7.32e-47
rh_superiortemporal_part20_area	0.222912	2.2e-74
rh_superiortemporal_part21_area	0.114099	1.04e-30
rh_superiortemporal_part22_area	0.161229	5.42e-47
rh_superiortemporal_part23_area	0.0909457	1.94e-33
rh_superiortemporal_part24_area	0.248478	6.03e-86
rh_superiortemporal_part25_area	0.120433	2.37e-38
rh_superiortemporal_part26_area	0.135591	1.38e-33
rh_superiortemporal_part27_area	0.0639642	4.74e-17
rh_superiortemporal_part28_area	0.150476	1.08e-52
rh_superiortemporal_part29_area	0.0681073	4.03e-18
rh_superiortemporal_part30_area	0.0860801	1.43e-24
rh_superiortemporal_part31_area	0.0693108	8.36e-21
rh_superiortemporal_part32_area	0.238637	3.84e-71
rh_supramarginal_part1_area	0.0489079	1.85e-12
rh_supramarginal_part2_area	0.103016	9.45e-08
rh_supramarginal_part3_area	0.0888919	4.94e-13
rh_supramarginal_part4_area	0.0627802	4.11e-17
rh_supramarginal_part5_area	0.0498213	2.9e-06
rh_supramarginal_part6_area	0.0626791	7.67e-18
rh_supramarginal_part7_area	0.0488284	0.000860116
rh_supramarginal_part8_area	0.0254053	1.3e-05
rh_supramarginal_part9_area	0.128957	6.5e-46
rh_supramarginal_part10_area	0.0164384	0.592889
rh_supramarginal_part11_area	0.0986158	1.35e-32
rh_supramarginal_part12_area	0.0745459	4.45e-15
rh_supramarginal_part13_area	0.0714663	1.38e-14
rh_supramarginal_part14_area	0.0398586	9.95e-12
rh_supramarginal_part15_area	0.0593137	4.02e-12
rh_supramarginal_part16_area	0.0261183	0.0333595
rh_supramarginal_part17_area	0.0208808	0.000331078
rh_supramarginal_part18_area	0.0262475	0.00614934
rh_supramarginal_part19_area	0.0269026	0.00192208
rh_supramarginal_part20_area	0.0176061	0.605407
rh_supramarginal_part21_area	0.0419252	5.14e-07
rh_supramarginal_part22_area	0.0203756	5.91e-07
rh_supramarginal_part23_area	0.035149	3.85e-10
rh_supramarginal_part24_area	0.0635812	3.13e-19
rh_supramarginal_part25_area	0.0373387	9.05e-13
rh_supramarginal_part26_area	0.055413	4.58e-12
rh_supramarginal_part27_area	0.038998	5.2e-07
rh_supramarginal_part28_area	0.0417699	3.89e-14
rh_supramarginal_part29_area	0.0498484	3.16e-15
rh_supramarginal_part30_area	0.0663647	1.87e-15
rh_supramarginal_part31_area	0.0821821	2.7e-21
rh_supramarginal_part32_area	0.0323874	0.000250056
rh_supramarginal_part33_area	0.0423671	2.97e-10
rh_supramarginal_part34_area	0.0945017	5.45e-24
rh_frontalpole_part1_area	-0.0681033	1.35e-07
rh_frontalpole_part2_area	-0.0969475	1.2e-15
rh_frontalpole_part3_area	-0.102148	1.59e-13
rh_temporalpole_part1_area	0.197011	9.61e-51
rh_temporalpole_part2_area	0.124195	2.39e-31
rh_temporalpole_part3_area	0.187443	1.34e-55
rh_temporalpole_part4_area	0.113415	2.12e-17
rh_transversetemporal_part1_area	0.0397682	2.01e-12
rh_transversetemporal_part2_area	0.0777459	4.73e-18
rh_transversetemporal_part3_area	0.0901538	1.5e-25
rh_insula_part1_area	0.0910293	5.88e-20
rh_insula_part2_area	0.172757	3.97e-60
rh_insula_part3_area	0.208002	6.83e-63
rh_insula_part4_area	0.301079	5.54e-105
rh_insula_part5_area	0.226668	9.08e-85
rh_insula_part6_area	0.127661	3.65e-41
rh_insula_part7_area	0.302516	2.28e-105
rh_insula_part8_area	0.147853	7.08e-49
rh_insula_part9_area	0.0853098	3.55e-24
rh_insula_part10_area	0.18507	2.7e-64
rh_insula_part11_area	0.0827207	1.06e-21
rh_insula_part12_area	0.0588266	3.31e-09
rh_insula_part13_area	0.0760279	1.03e-10
rh_insula_part14_area	0.0949272	1.83e-28
rh_insula_part15_area	0.0792979	1.6e-14
rh_insula_part16_area	0.134499	5.86e-45
rh_insula_part17_area	0.131247	1.19e-40
rh_insula_part18_area	0.0788207	5.9e-31
rh_insula_part19_area	0.0832976	1.04e-27

## Sheet: Figure 3A
brain region	R2 value
lh_bankssts_part1_area	0.0362331
lh_bankssts_part2_area	0.0373694
lh_bankssts_part3_area	0.0251283
lh_bankssts_part4_area	0.0372929
lh_bankssts_part5_area	0.00945947
lh_bankssts_part6_area	0.0229097
lh_bankssts_part7_area	0.0458509
lh_bankssts_part8_area	0.0267809
lh_bankssts_part9_area	0.0112678
lh_bankssts_part10_area	0.0286646
lh_caudalanteriorcingulate_part1_area	-0.150845
lh_caudalanteriorcingulate_part2_area	0.0921494
lh_caudalanteriorcingulate_part3_area	0.080658
lh_caudalanteriorcingulate_part4_area	-0.0439734
lh_caudalanteriorcingulate_part5_area	0.0423345
lh_caudalanteriorcingulate_part6_area	-0.0866928
lh_caudalanteriorcingulate_part7_area	0.0781937
lh_caudalmiddlefrontal_part1_area	0.105509
lh_caudalmiddlefrontal_part2_area	0.0986147
lh_caudalmiddlefrontal_part3_area	0.082377
lh_caudalmiddlefrontal_part4_area	0.0545084
lh_caudalmiddlefrontal_part5_area	0.035479
lh_caudalmiddlefrontal_part6_area	0.0220139
lh_caudalmiddlefrontal_part7_area	0.0541076
lh_caudalmiddlefrontal_part8_area	0.0525828
lh_caudalmiddlefrontal_part9_area	0.0426746
lh_caudalmiddlefrontal_part10_area	0.132165
lh_caudalmiddlefrontal_part11_area	0.0250152
lh_caudalmiddlefrontal_part12_area	0.0506598
lh_caudalmiddlefrontal_part13_area	0.0463154
lh_caudalmiddlefrontal_part14_area	0.046218
lh_caudalmiddlefrontal_part15_area	0.0525484
lh_caudalmiddlefrontal_part16_area	0.0370547
lh_caudalmiddlefrontal_part17_area	0.0363665
lh_caudalmiddlefrontal_part18_area	0.0485799
lh_caudalmiddlefrontal_part19_area	0.0412355
lh_caudalmiddlefrontal_part20_area	0.0673226
lh_caudalmiddlefrontal_part21_area	0.0546109
lh_cuneus_part1_area	0.0521486
lh_cuneus_part2_area	-0.302934
lh_cuneus_part3_area	-0.0497096
lh_cuneus_part4_area	-0.23019
lh_cuneus_part5_area	-0.212993
lh_cuneus_part6_area	-0.156375
lh_cuneus_part7_area	0.0753868
lh_cuneus_part8_area	0.0449558
lh_cuneus_part9_area	-0.202623
lh_cuneus_part10_area	-0.079941
lh_cuneus_part11_area	-0.125538
lh_cuneus_part12_area	-0.222222
lh_entorhinal_part1_area	0.0671857
lh_entorhinal_part2_area	0.0957533
lh_entorhinal_part3_area	0.0300629
lh_entorhinal_part4_area	0.0666863
lh_entorhinal_part5_area	0.0544405
lh_fusiform_part1_area	-0.0089841
lh_fusiform_part2_area	-0.0725345
lh_fusiform_part3_area	0.0242712
lh_fusiform_part4_area	-0.0177966
lh_fusiform_part5_area	-0.0136667
lh_fusiform_part6_area	-0.0566763
lh_fusiform_part7_area	-0.0190315
lh_fusiform_part8_area	0.060892
lh_fusiform_part9_area	-0.029649
lh_fusiform_part10_area	-0.0444526
lh_fusiform_part11_area	-0.0158265
lh_fusiform_part12_area	-0.0222708
lh_fusiform_part13_area	-0.0154105
lh_fusiform_part14_area	0.062242
lh_fusiform_part15_area	-0.0235404
lh_fusiform_part16_area	-0.0568373
lh_fusiform_part17_area	-0.0264533
lh_fusiform_part18_area	-0.0179093
lh_fusiform_part19_area	0.0873434
lh_fusiform_part20_area	-0.0214736
lh_fusiform_part21_area	-0.0221815
lh_fusiform_part22_area	0.0442462
lh_fusiform_part23_area	-0.0231579
lh_fusiform_part24_area	-0.035727
lh_fusiform_part25_area	0.0417781
lh_fusiform_part26_area	0.0665066
lh_fusiform_part27_area	0.0280061
lh_inferiorparietal_part1_area	-0.0481979
lh_inferiorparietal_part2_area	0.0482285
lh_inferiorparietal_part3_area	-0.0657687
lh_inferiorparietal_part4_area	0.0232432
lh_inferiorparietal_part5_area	0.0323067
lh_inferiorparietal_part6_area	0.0564629
lh_inferiorparietal_part7_area	-0.0395719
lh_inferiorparietal_part8_area	0.0214466
lh_inferiorparietal_part9_area	0.0118754
lh_inferiorparietal_part10_area	0.0267845
lh_inferiorparietal_part11_area	0.0524542
lh_inferiorparietal_part12_area	0.0380391
lh_inferiorparietal_part13_area	0.0165161
lh_inferiorparietal_part14_area	-0.0172477
lh_inferiorparietal_part15_area	0.0281704
lh_inferiorparietal_part16_area	0.061818
lh_inferiorparietal_part17_area	0.0270841
lh_inferiorparietal_part18_area	0.0548628
lh_inferiorparietal_part19_area	0.0742228
lh_inferiorparietal_part20_area	0.0297799
lh_inferiorparietal_part21_area	-0.0452552
lh_inferiorparietal_part22_area	0.0238548
lh_inferiorparietal_part23_area	-0.0292845
lh_inferiorparietal_part24_area	0.0250534
lh_inferiorparietal_part25_area	0.0464095
lh_inferiorparietal_part26_area	0.0151931
lh_inferiorparietal_part27_area	-0.0138416
lh_inferiorparietal_part28_area	0.046808
lh_inferiorparietal_part29_area	0.0275924
lh_inferiorparietal_part30_area	0.0294311
lh_inferiorparietal_part31_area	-0.00983455
lh_inferiorparietal_part32_area	0.0270501
lh_inferiorparietal_part33_area	0.0264155
lh_inferiorparietal_part34_area	0.0361836
lh_inferiorparietal_part35_area	0.0169698
lh_inferiorparietal_part36_area	0.0129198
lh_inferiorparietal_part37_area	0.024696
lh_inferiorparietal_part38_area	0.00911486
lh_inferiorparietal_part39_area	0.0111361
lh_inferiorparietal_part40_area	-0.0122896
lh_inferiorparietal_part41_area	-0.0703883
lh_inferiortemporal_part1_area	-0.0288512
lh_inferiortemporal_part2_area	0.044458
lh_inferiortemporal_part3_area	0.0156079
lh_inferiortemporal_part4_area	0.061678
lh_inferiortemporal_part5_area	0.0245086
lh_inferiortemporal_part6_area	0.0854187
lh_inferiortemporal_part7_area	0.0429196
lh_inferiortemporal_part8_area	0.0643149
lh_inferiortemporal_part9_area	0.0315933
lh_inferiortemporal_part10_area	0.0454634
lh_inferiortemporal_part11_area	-0.0238926
lh_inferiortemporal_part12_area	-0.0234433
lh_inferiortemporal_part13_area	-0.0257275
lh_inferiortemporal_part14_area	-0.024652
lh_inferiortemporal_part15_area	-0.0442507
lh_inferiortemporal_part16_area	-0.0381703
lh_inferiortemporal_part17_area	0.0201339
lh_inferiortemporal_part18_area	-0.0165485
lh_inferiortemporal_part19_area	-0.0758557
lh_inferiortemporal_part20_area	-0.0450925
lh_inferiortemporal_part21_area	-0.0295241
lh_inferiortemporal_part22_area	-0.0450247
lh_inferiortemporal_part23_area	-0.0297151
lh_inferiortemporal_part24_area	0.0243418
lh_inferiortemporal_part25_area	-0.0435484
lh_inferiortemporal_part26_area	-0.0235783
lh_inferiortemporal_part27_area	-0.0210226
lh_inferiortemporal_part28_area	-0.0393183
lh_isthmuscingulate_part1_area	0.017425
lh_isthmuscingulate_part2_area	0.0429626
lh_isthmuscingulate_part3_area	0.0932048
lh_isthmuscingulate_part4_area	-0.0924605
lh_isthmuscingulate_part5_area	0.0828278
lh_isthmuscingulate_part6_area	-0.17824
lh_isthmuscingulate_part7_area	-0.0724518
lh_isthmuscingulate_part8_area	-0.314474
lh_isthmuscingulate_part9_area	-0.065357
lh_isthmuscingulate_part10_area	-0.137979
lh_lateraloccipital_part1_area	0.0653816
lh_lateraloccipital_part2_area	-0.17692
lh_lateraloccipital_part3_area	-0.0122054
lh_lateraloccipital_part4_area	-0.192403
lh_lateraloccipital_part5_area	-0.0393504
lh_lateraloccipital_part6_area	-0.277674
lh_lateraloccipital_part7_area	-0.0205694
lh_lateraloccipital_part8_area	-0.132631
lh_lateraloccipital_part9_area	-0.0182886
lh_lateraloccipital_part10_area	-0.119536
lh_lateraloccipital_part11_area	-0.0293473
lh_lateraloccipital_part12_area	-0.0338544
lh_lateraloccipital_part13_area	-0.0183711
lh_lateraloccipital_part14_area	-0.130672
lh_lateraloccipital_part15_area	-0.128127
lh_lateraloccipital_part16_area	-0.255111
lh_lateraloccipital_part17_area	-0.0393285
lh_lateraloccipital_part18_area	-0.063026
lh_lateraloccipital_part19_area	-0.110937
lh_lateraloccipital_part20_area	-0.0848197
lh_lateraloccipital_part21_area	-0.212559
lh_lateraloccipital_part22_area	-0.065727
lh_lateraloccipital_part23_area	-0.0791148
lh_lateraloccipital_part24_area	-0.0439717
lh_lateraloccipital_part25_area	-0.202385
lh_lateraloccipital_part26_area	-0.254656
lh_lateraloccipital_part27_area	-0.243848
lh_lateraloccipital_part28_area	-0.109918
lh_lateraloccipital_part29_area	-0.0318045
lh_lateraloccipital_part30_area	-0.0671988
lh_lateraloccipital_part31_area	-0.099663
lh_lateraloccipital_part32_area	-0.182321
lh_lateraloccipital_part33_area	-0.0498217
lh_lateraloccipital_part34_area	-0.0231092
lh_lateraloccipital_part35_area	-0.05541
lh_lateraloccipital_part36_area	-0.18537
lh_lateraloccipital_part37_area	-0.248518
lh_lateraloccipital_part38_area	-0.30092
lh_lateraloccipital_part39_area	-0.231403
lh_lateraloccipital_part40_area	-0.256657
lh_lateraloccipital_part41_area	-0.23103
lh_lateraloccipital_part42_area	-0.0703357
lh_lateraloccipital_part43_area	-0.0426665
lh_lateraloccipital_part44_area	-0.0561944
lh_lateraloccipital_part45_area	-0.180774
lh_lateraloccipital_part46_area	-0.109648
lh_lateralorbitofrontal_part1_area	-0.0682313
lh_lateralorbitofrontal_part2_area	-0.0746
lh_lateralorbitofrontal_part3_area	-0.0735015
lh_lateralorbitofrontal_part4_area	-0.0207803
lh_lateralorbitofrontal_part5_area	0.111904
lh_lateralorbitofrontal_part6_area	0.0187791
lh_lateralorbitofrontal_part7_area	0.0451643
lh_lateralorbitofrontal_part8_area	-0.0316966
lh_lateralorbitofrontal_part9_area	-0.0234572
lh_lateralorbitofrontal_part10_area	-0.0302965
lh_lateralorbitofrontal_part11_area	-0.0428394
lh_lateralorbitofrontal_part12_area	0.0481033
lh_lateralorbitofrontal_part13_area	-0.0267777
lh_lateralorbitofrontal_part14_area	0.0527976
lh_lateralorbitofrontal_part15_area	0.0796439
lh_lateralorbitofrontal_part16_area	-0.0516655
lh_lateralorbitofrontal_part17_area	-0.0313148
lh_lateralorbitofrontal_part18_area	-0.0433127
lh_lateralorbitofrontal_part19_area	0.144339
lh_lateralorbitofrontal_part20_area	0.0338647
lh_lateralorbitofrontal_part21_area	-0.0111672
lh_lingual_part1_area	0.0307528
lh_lingual_part2_area	-0.205424
lh_lingual_part3_area	-0.035346
lh_lingual_part4_area	-0.287757
lh_lingual_part5_area	-0.041509
lh_lingual_part6_area	-0.163104
lh_lingual_part7_area	-0.0745254
lh_lingual_part8_area	0.0304726
lh_lingual_part9_area	0.0298997
lh_lingual_part10_area	0.0163466
lh_lingual_part11_area	0.0334911
lh_lingual_part12_area	-0.124839
lh_lingual_part13_area	-0.0362984
lh_lingual_part14_area	-0.106913
lh_lingual_part15_area	-0.166581
lh_lingual_part16_area	-0.098458
lh_lingual_part17_area	-0.239251
lh_lingual_part18_area	-0.298342
lh_lingual_part19_area	-0.0382258
lh_lingual_part20_area	-0.0853067
lh_lingual_part21_area	-0.280347
lh_lingual_part22_area	-0.25535
lh_lingual_part23_area	-0.0855748
lh_lingual_part24_area	-0.16038
lh_lingual_part25_area	-0.177043
lh_lingual_part26_area	-0.268713
lh_lingual_part27_area	-0.297242
lh_lingual_part28_area	-0.261035
lh_medialorbitofrontal_part1_area	0.137052
lh_medialorbitofrontal_part2_area	-0.0631275
lh_medialorbitofrontal_part3_area	-0.110844
lh_medialorbitofrontal_part4_area	-0.165987
lh_medialorbitofrontal_part5_area	-0.0755488
lh_medialorbitofrontal_part6_area	-0.0846889
lh_medialorbitofrontal_part7_area	-0.152586
lh_medialorbitofrontal_part8_area	-0.0753791
lh_medialorbitofrontal_part9_area	-0.0577287
lh_medialorbitofrontal_part10_area	-0.0643631
lh_medialorbitofrontal_part11_area	-0.0344635
lh_medialorbitofrontal_part12_area	-0.051322
lh_medialorbitofrontal_part13_area	-0.0547055
lh_medialorbitofrontal_part14_area	-0.067935
lh_medialorbitofrontal_part15_area	0.0323718
lh_middletemporal_part1_area	-0.020431
lh_middletemporal_part2_area	0.0920217
lh_middletemporal_part3_area	0.00944858
lh_middletemporal_part4_area	0.043216
lh_middletemporal_part5_area	0.0278951
lh_middletemporal_part6_area	0.029976
lh_middletemporal_part7_area	0.0169636
lh_middletemporal_part8_area	-0.0138428
lh_middletemporal_part9_area	0.0310754
lh_middletemporal_part10_area	0.0173906
lh_middletemporal_part11_area	0.0233658
lh_middletemporal_part12_area	-0.0173234
lh_middletemporal_part13_area	0.014045
lh_middletemporal_part14_area	0.00688354
lh_middletemporal_part15_area	0.0325315
lh_middletemporal_part16_area	0.0708154
lh_middletemporal_part17_area	0.0333397
lh_middletemporal_part18_area	0.0682087
lh_middletemporal_part19_area	0.0639044
lh_middletemporal_part20_area	0.0965144
lh_middletemporal_part21_area	0.0745111
lh_middletemporal_part22_area	0.0978603
lh_middletemporal_part23_area	0.0397949
lh_middletemporal_part24_area	0.0786953
lh_middletemporal_part25_area	0.0473314
lh_middletemporal_part26_area	0.0909092
lh_middletemporal_part27_area	0.0754242
lh_parahippocampal_part1_area	0.0993465
lh_parahippocampal_part2_area	0.116268
lh_parahippocampal_part3_area	0.0666909
lh_parahippocampal_part4_area	0.0421052
lh_parahippocampal_part5_area	0.123501
lh_parahippocampal_part6_area	0.0755326
lh_parahippocampal_part7_area	0.0396228
lh_parahippocampal_part8_area	0.0901487
lh_paracentral_part1_area	-0.0211302
lh_paracentral_part2_area	0.0979192
lh_paracentral_part3_area	-0.0252513
lh_paracentral_part4_area	0.0483414
lh_paracentral_part5_area	0.151601
lh_paracentral_part6_area	0.0887466
lh_paracentral_part7_area	0.101165
lh_paracentral_part8_area	0.0840741
lh_paracentral_part9_area	0.0660421
lh_paracentral_part10_area	0.0680131
lh_paracentral_part11_area	0.102131
lh_paracentral_part12_area	0.11263
lh_paracentral_part13_area	0.0936208
lh_parsopercularis_part1_area	0.0797797
lh_parsopercularis_part2_area	0.0293609
lh_parsopercularis_part3_area	0.107683
lh_parsopercularis_part4_area	0.0150851
lh_parsopercularis_part5_area	0.0583059
lh_parsopercularis_part6_area	0.0229761
lh_parsopercularis_part7_area	0.0208068
lh_parsopercularis_part8_area	0.028602
lh_parsopercularis_part9_area	0.053792
lh_parsopercularis_part10_area	0.0396501
lh_parsopercularis_part11_area	0.0972307
lh_parsopercularis_part12_area	0.0801609
lh_parsopercularis_part13_area	0.0280381
lh_parsopercularis_part14_area	0.0413642
lh_parsopercularis_part15_area	0.00734785
lh_parsorbitalis_part1_area	0.083712
lh_parsorbitalis_part2_area	0.0749889
lh_parsorbitalis_part3_area	0.0677213
lh_parsorbitalis_part4_area	0.0523948
lh_parsorbitalis_part5_area	0.047272
lh_parsorbitalis_part6_area	0.0487473
lh_parstriangularis_part1_area	0.021637
lh_parstriangularis_part2_area	-0.0195758
lh_parstriangularis_part3_area	0.0280631
lh_parstriangularis_part4_area	0.0263973
lh_parstriangularis_part5_area	0.109834
lh_parstriangularis_part6_area	-0.0168128
lh_parstriangularis_part7_area	0.00964047
lh_parstriangularis_part8_area	-0.0129753
lh_parstriangularis_part9_area	0.02583
lh_parstriangularis_part10_area	0.0412263
lh_parstriangularis_part11_area	0.0176075
lh_pericalcarine_part1_area	-0.071364
lh_pericalcarine_part2_area	-0.131835
lh_pericalcarine_part3_area	-0.0778701
lh_pericalcarine_part4_area	-0.291256
lh_pericalcarine_part5_area	-0.0570104
lh_pericalcarine_part6_area	-0.220225
lh_pericalcarine_part7_area	-0.069371
lh_pericalcarine_part8_area	0.0589719
lh_pericalcarine_part9_area	0.102776
lh_pericalcarine_part10_area	-0.0617856
lh_pericalcarine_part11_area	0.0668895
lh_pericalcarine_part12_area	-0.111216
lh_postcentral_part1_area	-0.113437
lh_postcentral_part2_area	-0.144261
lh_postcentral_part3_area	0.0594298
lh_postcentral_part4_area	0.0521333
lh_postcentral_part5_area	0.0333331
lh_postcentral_part6_area	-0.120575
lh_postcentral_part7_area	0.0784198
lh_postcentral_part8_area	0.0869033
lh_postcentral_part9_area	-0.0361061
lh_postcentral_part10_area	0.0635279
lh_postcentral_part11_area	-0.0788852
lh_postcentral_part12_area	0.0884815
lh_postcentral_part13_area	0.0462943
lh_postcentral_part14_area	0.085864
lh_postcentral_part15_area	0.0386583
lh_postcentral_part16_area	0.0303648
lh_postcentral_part17_area	0.0717433
lh_postcentral_part18_area	0.0658781
lh_postcentral_part19_area	0.10456
lh_postcentral_part20_area	0.0849547
lh_postcentral_part21_area	0.0836243
lh_postcentral_part22_area	0.0796118
lh_postcentral_part23_area	0.0523114
lh_postcentral_part24_area	-0.0447402
lh_postcentral_part25_area	-0.067021
lh_postcentral_part26_area	0.0852975
lh_postcentral_part27_area	0.0759335
lh_postcentral_part28_area	-0.08352
lh_postcentral_part29_area	0.0372263
lh_postcentral_part30_area	-0.0904574
lh_postcentral_part31_area	0.0492179
lh_postcentral_part32_area	-0.112356
lh_postcentral_part33_area	0.0520838
lh_postcentral_part34_area	-0.0455506
lh_postcentral_part35_area	0.0579284
lh_postcentral_part36_area	0.0508864
lh_postcentral_part37_area	0.0502181
lh_postcentral_part38_area	-0.122894
lh_postcentral_part39_area	0.0292202
lh_postcentral_part40_area	0.0576728
lh_posteriorcingulate_part1_area	0.0579007
lh_posteriorcingulate_part2_area	0.0307548
lh_posteriorcingulate_part3_area	0.0443879
lh_posteriorcingulate_part4_area	0.0695091
lh_posteriorcingulate_part5_area	0.032239
lh_posteriorcingulate_part6_area	-0.321067
lh_posteriorcingulate_part7_area	0.026141
lh_posteriorcingulate_part8_area	-0.0612848
lh_posteriorcingulate_part9_area	-0.25008
lh_posteriorcingulate_part10_area	-0.0331481
lh_posteriorcingulate_part11_area	-0.278886
lh_posteriorcingulate_part12_area	-0.0117902
lh_precentral_part1_area	0.0840511
lh_precentral_part2_area	0.0441697
lh_precentral_part3_area	-0.102168
lh_precentral_part4_area	0.12502
lh_precentral_part5_area	0.0686464
lh_precentral_part6_area	0.123515
lh_precentral_part7_area	0.127828
lh_precentral_part8_area	0.150555
lh_precentral_part9_area	0.162115
lh_precentral_part10_area	0.0870137
lh_precentral_part11_area	0.0600316
lh_precentral_part12_area	0.0471241
lh_precentral_part13_area	0.0817035
lh_precentral_part14_area	0.0336122
lh_precentral_part15_area	0.152578
lh_precentral_part16_area	0.0795056
lh_precentral_part17_area	0.0650375
lh_precentral_part18_area	0.0923572
lh_precentral_part19_area	0.109459
lh_precentral_part20_area	0.0627897
lh_precentral_part21_area	0.120366
lh_precentral_part22_area	0.0299601
lh_precentral_part23_area	0.156173
lh_precentral_part24_area	0.0426581
lh_precentral_part25_area	0.196038
lh_precentral_part26_area	0.110378
lh_precentral_part27_area	0.153037
lh_precentral_part28_area	0.0685389
lh_precentral_part29_area	0.107183
lh_precentral_part30_area	0.0413938
lh_precentral_part31_area	0.0632507
lh_precentral_part32_area	0.0611469
lh_precentral_part33_area	0.147097
lh_precentral_part34_area	0.125063
lh_precentral_part35_area	0.0262881
lh_precentral_part36_area	0.0831967
lh_precentral_part37_area	0.0934593
lh_precentral_part38_area	0.095744
lh_precentral_part39_area	0.142322
lh_precentral_part40_area	0.146498
lh_precentral_part41_area	0.111288
lh_precentral_part42_area	0.146949
lh_precentral_part43_area	0.123879
lh_precentral_part44_area	0.102812
lh_precentral_part45_area	0.0339212
lh_precentral_part46_area	0.0455043
lh_precuneus_part1_area	-0.059541
lh_precuneus_part2_area	-0.0228407
lh_precuneus_part3_area	0.0652216
lh_precuneus_part4_area	0.0176688
lh_precuneus_part5_area	0.0789307
lh_precuneus_part6_area	0.0807938
lh_precuneus_part7_area	0.0550261
lh_precuneus_part8_area	0.0116622
lh_precuneus_part9_area	0.0580366
lh_precuneus_part10_area	0.067541
lh_precuneus_part11_area	0.049812
lh_precuneus_part12_area	-0.0640096
lh_precuneus_part13_area	-0.0720913
lh_precuneus_part14_area	0.0341558
lh_precuneus_part15_area	0.0655595
lh_precuneus_part16_area	0.0259125
lh_precuneus_part17_area	0.0388283
lh_precuneus_part18_area	0.0448024
lh_precuneus_part19_area	0.0377912
lh_precuneus_part20_area	0.0351768
lh_precuneus_part21_area	-0.0323551
lh_precuneus_part22_area	-0.042349
lh_precuneus_part23_area	-0.0314729
lh_precuneus_part24_area	-0.0383506
lh_precuneus_part25_area	0.0363821
lh_precuneus_part26_area	-0.0320737
lh_precuneus_part27_area	0.0310669
lh_precuneus_part28_area	0.0345016
lh_precuneus_part29_area	-0.0683069
lh_precuneus_part30_area	0.0334192
lh_precuneus_part31_area	0.0238958
lh_precuneus_part32_area	-0.0321614
lh_precuneus_part33_area	0.0243937
lh_precuneus_part34_area	-0.0615207
lh_rostralanteriorcingulate_part1_area	-0.0762035
lh_rostralanteriorcingulate_part2_area	0.0752324
lh_rostralanteriorcingulate_part3_area	0.016731
lh_rostralanteriorcingulate_part4_area	0.0263445
lh_rostralanteriorcingulate_part5_area	-0.0451845
lh_rostralanteriorcingulate_part6_area	0.0262744
lh_rostralanteriorcingulate_part7_area	0.0144499
lh_rostralmiddlefrontal_part1_area	0.0415753
lh_rostralmiddlefrontal_part2_area	-0.0574542
lh_rostralmiddlefrontal_part3_area	0.0410738
lh_rostralmiddlefrontal_part4_area	0.052342
lh_rostralmiddlefrontal_part5_area	-0.0534756
lh_rostralmiddlefrontal_part6_area	0.0240227
lh_rostralmiddlefrontal_part7_area	-0.0431835
lh_rostralmiddlefrontal_part8_area	0.0861542
lh_rostralmiddlefrontal_part9_area	0.0746615
lh_rostralmiddlefrontal_part10_area	0.0400726
lh_rostralmiddlefrontal_part11_area	0.0216337
lh_rostralmiddlefrontal_part12_area	0.0445611
lh_rostralmiddlefrontal_part13_area	-0.0939468
lh_rostralmiddlefrontal_part14_area	0.0374525
lh_rostralmiddlefrontal_part15_area	0.0421113
lh_rostralmiddlefrontal_part16_area	0.0452613
lh_rostralmiddlefrontal_part17_area	-0.038141
lh_rostralmiddlefrontal_part18_area	-0.0584392
lh_rostralmiddlefrontal_part19_area	-0.0360659
lh_rostralmiddlefrontal_part20_area	-0.0620593
lh_rostralmiddlefrontal_part21_area	0.0405923
lh_rostralmiddlefrontal_part22_area	0.0590485
lh_rostralmiddlefrontal_part23_area	-0.0913237
lh_rostralmiddlefrontal_part24_area	0.0615921
lh_rostralmiddlefrontal_part25_area	-0.0525386
lh_rostralmiddlefrontal_part26_area	0.0222099
lh_rostralmiddlefrontal_part27_area	0.0792764
lh_rostralmiddlefrontal_part28_area	-0.0280955
lh_rostralmiddlefrontal_part29_area	0.0497945
lh_rostralmiddlefrontal_part30_area	-0.0301596
lh_rostralmiddlefrontal_part31_area	-0.038573
lh_rostralmiddlefrontal_part32_area	0.0363874
lh_rostralmiddlefrontal_part33_area	-0.0345194
lh_rostralmiddlefrontal_part34_area	-0.0518062
lh_rostralmiddlefrontal_part35_area	0.0388684
lh_rostralmiddlefrontal_part36_area	-0.0440956
lh_rostralmiddlefrontal_part37_area	-0.0758316
lh_rostralmiddlefrontal_part38_area	-0.0605683
lh_rostralmiddlefrontal_part39_area	-0.0697272
lh_rostralmiddlefrontal_part40_area	-0.0970983
lh_rostralmiddlefrontal_part41_area	-0.0690223
lh_rostralmiddlefrontal_part42_area	-0.0602308
lh_rostralmiddlefrontal_part43_area	-0.0648614
lh_rostralmiddlefrontal_part44_area	-0.0858722
lh_rostralmiddlefrontal_part45_area	-0.0536408
lh_rostralmiddlefrontal_part46_area	-0.0370507
lh_rostralmiddlefrontal_part47_area	-0.0329501
lh_rostralmiddlefrontal_part48_area	-0.0401044
lh_superiorfrontal_part1_area	0.0697504
lh_superiorfrontal_part2_area	-0.0807358
lh_superiorfrontal_part3_area	0.102232
lh_superiorfrontal_part4_area	-0.105933
lh_superiorfrontal_part5_area	0.085607
lh_superiorfrontal_part6_area	0.0400162
lh_superiorfrontal_part7_area	0.127739
lh_superiorfrontal_part8_area	-0.0333349
lh_superiorfrontal_part9_area	0.098528
lh_superiorfrontal_part10_area	-0.0474443
lh_superiorfrontal_part11_area	0.118904
lh_superiorfrontal_part12_area	-0.0667279
lh_superiorfrontal_part13_area	0.066821
lh_superiorfrontal_part14_area	0.0141423
lh_superiorfrontal_part15_area	0.0661801
lh_superiorfrontal_part16_area	0.0297858
lh_superiorfrontal_part17_area	0.108582
lh_superiorfrontal_part18_area	0.0690742
lh_superiorfrontal_part19_area	0.0833074
lh_superiorfrontal_part20_area	0.0847763
lh_superiorfrontal_part21_area	0.0526046
lh_superiorfrontal_part22_area	0.0815054
lh_superiorfrontal_part23_area	0.0233563
lh_superiorfrontal_part24_area	0.0939579
lh_superiorfrontal_part25_area	0.0498413
lh_superiorfrontal_part26_area	-0.0270563
lh_superiorfrontal_part27_area	0.0640835
lh_superiorfrontal_part28_area	0.0501906
lh_superiorfrontal_part29_area	0.0664384
lh_superiorfrontal_part30_area	0.028147
lh_superiorfrontal_part31_area	0.0760645
lh_superiorfrontal_part32_area	0.113513
lh_superiorfrontal_part33_area	0.099277
lh_superiorfrontal_part34_area	0.0831308
lh_superiorfrontal_part35_area	0.0821764
lh_superiorfrontal_part36_area	0.0774957
lh_superiorfrontal_part37_area	0.103622
lh_superiorfrontal_part38_area	0.0513309
lh_superiorfrontal_part39_area	0.0732326
lh_superiorfrontal_part40_area	0.0806669
lh_superiorfrontal_part41_area	0.0855969
lh_superiorfrontal_part42_area	0.097846
lh_superiorfrontal_part43_area	0.0942138
lh_superiorfrontal_part44_area	0.108671
lh_superiorfrontal_part45_area	0.0916015
lh_superiorfrontal_part46_area	0.0886931
lh_superiorfrontal_part47_area	0.0578957
lh_superiorfrontal_part48_area	0.0835891
lh_superiorfrontal_part49_area	0.109169
lh_superiorfrontal_part50_area	0.0914089
lh_superiorfrontal_part51_area	0.0765098
lh_superiorfrontal_part52_area	0.0888773
lh_superiorfrontal_part53_area	0.0767793
lh_superiorfrontal_part54_area	0.0960886
lh_superiorfrontal_part55_area	0.0943494
lh_superiorfrontal_part56_area	0.0648695
lh_superiorfrontal_part57_area	0.159455
lh_superiorfrontal_part58_area	0.0453671
lh_superiorfrontal_part59_area	0.058939
lh_superiorfrontal_part60_area	0.0854022
lh_superiorfrontal_part61_area	0.117939
lh_superiorfrontal_part62_area	0.111796
lh_superiorfrontal_part63_area	0.0823121
lh_superiorfrontal_part64_area	0.0916753
lh_superiorfrontal_part65_area	0.0666034
lh_superiorfrontal_part66_area	0.125002
lh_superiorparietal_part1_area	-0.0750529
lh_superiorparietal_part2_area	-0.131485
lh_superiorparietal_part3_area	-0.0578646
lh_superiorparietal_part4_area	-0.0558801
lh_superiorparietal_part5_area	0.0648027
lh_superiorparietal_part6_area	0.0581837
lh_superiorparietal_part7_area	0.0462337
lh_superiorparietal_part8_area	-0.0956706
lh_superiorparietal_part9_area	0.0540038
lh_superiorparietal_part10_area	-0.0481517
lh_superiorparietal_part11_area	-0.0232434
lh_superiorparietal_part12_area	0.0613398
lh_superiorparietal_part13_area	0.0468607
lh_superiorparietal_part14_area	-0.0504623
lh_superiorparietal_part15_area	0.0385258
lh_superiorparietal_part16_area	-0.0270212
lh_superiorparietal_part17_area	0.0311862
lh_superiorparietal_part18_area	0.0545754
lh_superiorparietal_part19_area	-0.0202552
lh_superiorparietal_part20_area	0.0535331
lh_superiorparietal_part21_area	0.0473887
lh_superiorparietal_part22_area	-0.0638563
lh_superiorparietal_part23_area	0.0253295
lh_superiorparietal_part24_area	0.0683169
lh_superiorparietal_part25_area	-0.0145411
lh_superiorparietal_part26_area	-0.0426787
lh_superiorparietal_part27_area	0.0334873
lh_superiorparietal_part28_area	0.0524286
lh_superiorparietal_part29_area	-0.043325
lh_superiorparietal_part30_area	0.042872
lh_superiorparietal_part31_area	0.0222959
lh_superiorparietal_part32_area	-0.0397166
lh_superiorparietal_part33_area	0.0365235
lh_superiorparietal_part34_area	0.0303858
lh_superiorparietal_part35_area	0.0423849
lh_superiorparietal_part36_area	0.0447522
lh_superiorparietal_part37_area	-0.0357324
lh_superiorparietal_part38_area	0.0220308
lh_superiorparietal_part39_area	0.0610197
lh_superiorparietal_part40_area	0.030699
lh_superiorparietal_part41_area	0.0416215
lh_superiorparietal_part42_area	0.0448079
lh_superiorparietal_part43_area	0.0198687
lh_superiorparietal_part44_area	0.0451403
lh_superiorparietal_part45_area	0.0363128
lh_superiorparietal_part46_area	0.0710274
lh_superiorparietal_part47_area	0.0284944
lh_superiorparietal_part48_area	0.0493924
lh_superiorparietal_part49_area	0.0261389
lh_superiorparietal_part50_area	0.0310789
lh_superiortemporal_part1_area	0.136733
lh_superiortemporal_part2_area	0.0434386
lh_superiortemporal_part3_area	0.0751606
lh_superiortemporal_part4_area	0.033185
lh_superiortemporal_part5_area	0.135283
lh_superiortemporal_part6_area	0.0353755
lh_superiortemporal_part7_area	0.0630931
lh_superiortemporal_part8_area	0.0745143
lh_superiortemporal_part9_area	0.0878842
lh_superiortemporal_part10_area	0.0510906
lh_superiortemporal_part11_area	0.0790937
lh_superiortemporal_part12_area	0.0774391
lh_superiortemporal_part13_area	0.0663364
lh_superiortemporal_part14_area	0.0536414
lh_superiortemporal_part15_area	0.0702666
lh_superiortemporal_part16_area	0.0888627
lh_superiortemporal_part17_area	0.0825707
lh_superiortemporal_part18_area	0.046843
lh_superiortemporal_part19_area	0.0515523
lh_superiortemporal_part20_area	0.0642887
lh_superiortemporal_part21_area	0.047442
lh_superiortemporal_part22_area	0.0825491
lh_superiortemporal_part23_area	0.0835154
lh_superiortemporal_part24_area	0.133568
lh_superiortemporal_part25_area	0.17111
lh_superiortemporal_part26_area	0.217864
lh_superiortemporal_part27_area	0.102219
lh_superiortemporal_part28_area	0.0773903
lh_superiortemporal_part29_area	0.181828
lh_superiortemporal_part30_area	0.226485
lh_superiortemporal_part31_area	0.221811
lh_superiortemporal_part32_area	0.135057
lh_superiortemporal_part33_area	0.0935115
lh_superiortemporal_part34_area	0.238377
lh_supramarginal_part1_area	0.0265895
lh_supramarginal_part2_area	0.0612879
lh_supramarginal_part3_area	0.0348684
lh_supramarginal_part4_area	0.0376977
lh_supramarginal_part5_area	0.0122007
lh_supramarginal_part6_area	0.0292031
lh_supramarginal_part7_area	0.030838
lh_supramarginal_part8_area	0.0156337
lh_supramarginal_part9_area	0.0374234
lh_supramarginal_part10_area	0.0171447
lh_supramarginal_part11_area	0.0353903
lh_supramarginal_part12_area	0.0348183
lh_supramarginal_part13_area	-0.0322951
lh_supramarginal_part14_area	0.0391022
lh_supramarginal_part15_area	0.0675655
lh_supramarginal_part16_area	0.024809
lh_supramarginal_part17_area	0.0466837
lh_supramarginal_part18_area	0.0453113
lh_supramarginal_part19_area	0.0423654
lh_supramarginal_part20_area	0.012737
lh_supramarginal_part21_area	0.0276965
lh_supramarginal_part22_area	-0.017616
lh_supramarginal_part23_area	0.0342306
lh_supramarginal_part24_area	0.0319163
lh_supramarginal_part25_area	0.0640221
lh_supramarginal_part26_area	0.0270124
lh_supramarginal_part27_area	0.0206502
lh_supramarginal_part28_area	0.0703729
lh_supramarginal_part29_area	0.0251129
lh_supramarginal_part30_area	0.0424981
lh_supramarginal_part31_area	0.0267829
lh_supramarginal_part32_area	0.0143268
lh_supramarginal_part33_area	0.0618113
lh_supramarginal_part34_area	0.0752754
lh_supramarginal_part35_area	0.0469442
lh_supramarginal_part36_area	0.0629224
lh_frontalpole_part1_area	-0.0842177
lh_frontalpole_part2_area	-0.112054
lh_temporalpole_part1_area	0.0620821
lh_temporalpole_part2_area	0.128899
lh_temporalpole_part3_area	0.132652
lh_temporalpole_part4_area	0.0851192
lh_temporalpole_part5_area	0.173777
lh_transversetemporal_part1_area	0.0525668
lh_transversetemporal_part2_area	0.0456016
lh_transversetemporal_part3_area	0.0673866
lh_transversetemporal_part4_area	0.0926511
lh_insula_part1_area	0.0913071
lh_insula_part2_area	0.0591978
lh_insula_part3_area	0.258752
lh_insula_part4_area	0.171008
lh_insula_part5_area	0.189689
lh_insula_part6_area	0.247132
lh_insula_part7_area	0.138625
lh_insula_part8_area	0.0258571
lh_insula_part9_area	0.191281
lh_insula_part10_area	0.0559731
lh_insula_part11_area	0.125892
lh_insula_part12_area	0.123698
lh_insula_part13_area	0.103369
lh_insula_part14_area	0.0667345
lh_insula_part15_area	0.185574
lh_insula_part16_area	0.0699034
lh_insula_part17_area	0.0298015
lh_insula_part18_area	0.0888319
lh_insula_part19_area	0.128825
lh_insula_part20_area	0.113089

## Sheet: Figue 3B
brain region	PLS1 score
lh_bankssts_part1_area	0.0053876
lh_bankssts_part2_area	-0.0064386
lh_bankssts_part3_area	7.8105e-05
lh_bankssts_part4_area	0.010945
lh_bankssts_part5_area	-0.003232
lh_bankssts_part6_area	0.0070615
lh_bankssts_part7_area	-0.006375
lh_bankssts_part8_area	-0.0033114
lh_bankssts_part9_area	-0.0095617
lh_bankssts_part10_area	-0.005573
lh_caudalanteriorcingulate_part1_area	0.050275
lh_caudalanteriorcingulate_part2_area	0.065055
lh_caudalanteriorcingulate_part3_area	0.047932
lh_caudalanteriorcingulate_part4_area	0.063327
lh_caudalanteriorcingulate_part5_area	0.051059
lh_caudalanteriorcingulate_part6_area	0.062632
lh_caudalanteriorcingulate_part7_area	0.053645
lh_caudalmiddlefrontal_part1_area	0.017207
lh_caudalmiddlefrontal_part2_area	0.025017
lh_caudalmiddlefrontal_part3_area	0.022566
lh_caudalmiddlefrontal_part4_area	0.015726
lh_caudalmiddlefrontal_part5_area	0.018359
lh_caudalmiddlefrontal_part6_area	0.022816
lh_caudalmiddlefrontal_part7_area	0.020806
lh_caudalmiddlefrontal_part8_area	0.023189
lh_caudalmiddlefrontal_part9_area	0.02427
lh_caudalmiddlefrontal_part10_area	0.025444
lh_caudalmiddlefrontal_part11_area	0.024305
lh_caudalmiddlefrontal_part12_area	0.019413
lh_caudalmiddlefrontal_part13_area	0.027335
lh_caudalmiddlefrontal_part14_area	0.018068
lh_caudalmiddlefrontal_part15_area	0.020556
lh_caudalmiddlefrontal_part16_area	0.023542
lh_caudalmiddlefrontal_part17_area	0.019152
lh_caudalmiddlefrontal_part18_area	0.021471
lh_caudalmiddlefrontal_part19_area	0.023929
lh_caudalmiddlefrontal_part20_area	0.021911
lh_caudalmiddlefrontal_part21_area	0.019956
lh_cuneus_part1_area	-0.054361
lh_cuneus_part2_area	-0.084406
lh_cuneus_part3_area	-0.060846
lh_cuneus_part4_area	-0.082584
lh_cuneus_part5_area	-0.085744
lh_cuneus_part6_area	-0.080569
lh_cuneus_part7_area	-0.077159
lh_cuneus_part8_area	-0.079037
lh_cuneus_part9_area	-0.084199
lh_cuneus_part10_area	-0.07049
lh_cuneus_part11_area	-0.079888
lh_cuneus_part12_area	-0.084326
lh_entorhinal_part1_area	0.062636
lh_entorhinal_part2_area	0.066361
lh_entorhinal_part3_area	0.067196
lh_entorhinal_part4_area	0.056686
lh_entorhinal_part5_area	0.058478
lh_fusiform_part1_area	0.061525
lh_fusiform_part2_area	0.055412
lh_fusiform_part3_area	0.055006
lh_fusiform_part4_area	0.056898
lh_fusiform_part5_area	0.028932
lh_fusiform_part6_area	-0.043529
lh_fusiform_part7_area	0.03589
lh_fusiform_part8_area	0.032251
lh_fusiform_part9_area	0.011833
lh_fusiform_part10_area	-0.028911
lh_fusiform_part11_area	0.0021073
lh_fusiform_part12_area	-0.027743
lh_fusiform_part13_area	-0.018307
lh_fusiform_part14_area	0.0011421
lh_fusiform_part15_area	0.011307
lh_fusiform_part16_area	-0.032614
lh_fusiform_part17_area	-0.022232
lh_fusiform_part18_area	0.010791
lh_fusiform_part19_area	0.0028946
lh_fusiform_part20_area	-0.0020877
lh_fusiform_part21_area	-0.013825
lh_fusiform_part22_area	-0.014233
lh_fusiform_part23_area	-0.022006
lh_fusiform_part24_area	0.0089637
lh_fusiform_part25_area	0.00066926
lh_fusiform_part26_area	-0.012583
lh_fusiform_part27_area	-0.0095927
lh_inferiorparietal_part1_area	-0.03664
lh_inferiorparietal_part2_area	0.00043364
lh_inferiorparietal_part3_area	-0.030149
lh_inferiorparietal_part4_area	0.0020851
lh_inferiorparietal_part5_area	-0.0056942
lh_inferiorparietal_part6_area	-0.014273
lh_inferiorparietal_part7_area	-0.024753
lh_inferiorparietal_part8_area	0.01019
lh_inferiorparietal_part9_area	-0.0033115
lh_inferiorparietal_part10_area	-0.01202
lh_inferiorparietal_part11_area	-0.019681
lh_inferiorparietal_part12_area	-0.01488
lh_inferiorparietal_part13_area	-0.010214
lh_inferiorparietal_part14_area	-0.026613
lh_inferiorparietal_part15_area	0.0035595
lh_inferiorparietal_part16_area	-0.0074468
lh_inferiorparietal_part17_area	0.0075808
lh_inferiorparietal_part18_area	-0.020838
lh_inferiorparietal_part19_area	-0.0079311
lh_inferiorparietal_part20_area	-0.019442
lh_inferiorparietal_part21_area	-0.019903
lh_inferiorparietal_part22_area	-0.015976
lh_inferiorparietal_part23_area	-0.022692
lh_inferiorparietal_part24_area	0.010751
lh_inferiorparietal_part25_area	0.0030756
lh_inferiorparietal_part26_area	0.0060483
lh_inferiorparietal_part27_area	-0.011175
lh_inferiorparietal_part28_area	-0.0087868
lh_inferiorparietal_part29_area	-0.010889
lh_inferiorparietal_part30_area	-0.017685
lh_inferiorparietal_part31_area	-0.013907
lh_inferiorparietal_part32_area	-0.01537
lh_inferiorparietal_part33_area	-0.0092264
lh_inferiorparietal_part34_area	-0.017542
lh_inferiorparietal_part35_area	-0.012307
lh_inferiorparietal_part36_area	-0.013585
lh_inferiorparietal_part37_area	-0.021373
lh_inferiorparietal_part38_area	-0.013801
lh_inferiorparietal_part39_area	-0.024496
lh_inferiorparietal_part40_area	-0.030836
lh_inferiorparietal_part41_area	-0.034129
lh_inferiortemporal_part1_area	0.015937
lh_inferiortemporal_part2_area	-0.0034459
lh_inferiortemporal_part3_area	0.046169
lh_inferiortemporal_part4_area	-0.0092575
lh_inferiortemporal_part5_area	0.037949
lh_inferiortemporal_part6_area	0.03812
lh_inferiortemporal_part7_area	0.045189
lh_inferiortemporal_part8_area	0.040995
lh_inferiortemporal_part9_area	0.038057
lh_inferiortemporal_part10_area	0.038002
lh_inferiortemporal_part11_area	0.03758
lh_inferiortemporal_part12_area	-0.0031708
lh_inferiortemporal_part13_area	0.0020472
lh_inferiortemporal_part14_area	0.002624
lh_inferiortemporal_part15_area	0.039721
lh_inferiortemporal_part16_area	0.030265
lh_inferiortemporal_part17_area	0.0046245
lh_inferiortemporal_part18_area	0.031009
lh_inferiortemporal_part19_area	0.02313
lh_inferiortemporal_part20_area	0.027852
lh_inferiortemporal_part21_area	0.027427
lh_inferiortemporal_part22_area	0.022247
lh_inferiortemporal_part23_area	0.024253
lh_inferiortemporal_part24_area	0.008711
lh_inferiortemporal_part25_area	0.011113
lh_inferiortemporal_part26_area	0.016204
lh_inferiortemporal_part27_area	0.023398
lh_inferiortemporal_part28_area	0.024224
lh_isthmuscingulate_part1_area	0.010029
lh_isthmuscingulate_part2_area	-0.0064871
lh_isthmuscingulate_part3_area	-0.0043826
lh_isthmuscingulate_part4_area	0.0019824
lh_isthmuscingulate_part5_area	-0.0088587
lh_isthmuscingulate_part6_area	-0.014479
lh_isthmuscingulate_part7_area	-0.014035
lh_isthmuscingulate_part8_area	-0.015032
lh_isthmuscingulate_part9_area	-0.0095401
lh_isthmuscingulate_part10_area	-0.016518
lh_lateraloccipital_part1_area	-0.018375
lh_lateraloccipital_part2_area	-0.075366
lh_lateraloccipital_part3_area	-0.032666
lh_lateraloccipital_part4_area	-0.08197
lh_lateraloccipital_part5_area	-0.036436
lh_lateraloccipital_part6_area	-0.096508
lh_lateraloccipital_part7_area	-0.023766
lh_lateraloccipital_part8_area	-0.043188
lh_lateraloccipital_part9_area	-0.020654
lh_lateraloccipital_part10_area	-0.053126
lh_lateraloccipital_part11_area	-0.027439
lh_lateraloccipital_part12_area	-0.035981
lh_lateraloccipital_part13_area	-0.040423
lh_lateraloccipital_part14_area	-0.068986
lh_lateraloccipital_part15_area	-0.069042
lh_lateraloccipital_part16_area	-0.090353
lh_lateraloccipital_part17_area	-0.043409
lh_lateraloccipital_part18_area	-0.056532
lh_lateraloccipital_part19_area	-0.051426
lh_lateraloccipital_part20_area	-0.04634
lh_lateraloccipital_part21_area	-0.079711
lh_lateraloccipital_part22_area	-0.039926
lh_lateraloccipital_part23_area	-0.058003
lh_lateraloccipital_part24_area	-0.04088
lh_lateraloccipital_part25_area	-0.094645
lh_lateraloccipital_part26_area	-0.093282
lh_lateraloccipital_part27_area	-0.093862
lh_lateraloccipital_part28_area	-0.081018
lh_lateraloccipital_part29_area	-0.038643
lh_lateraloccipital_part30_area	-0.047332
lh_lateraloccipital_part31_area	-0.062113
lh_lateraloccipital_part32_area	-0.078968
lh_lateraloccipital_part33_area	-0.047598
lh_lateraloccipital_part34_area	-0.043563
lh_lateraloccipital_part35_area	-0.053712
lh_lateraloccipital_part36_area	-0.068612
lh_lateraloccipital_part37_area	-0.082654
lh_lateraloccipital_part38_area	-0.091345
lh_lateraloccipital_part39_area	-0.092709
lh_lateraloccipital_part40_area	-0.082195
lh_lateraloccipital_part41_area	-0.081826
lh_lateraloccipital_part42_area	-0.061848
lh_lateraloccipital_part43_area	-0.053231
lh_lateraloccipital_part44_area	-0.068595
lh_lateraloccipital_part45_area	-0.079015
lh_lateraloccipital_part46_area	-0.075664
lh_lateralorbitofrontal_part1_area	0.025921
lh_lateralorbitofrontal_part2_area	0.036325
lh_lateralorbitofrontal_part3_area	0.052453
lh_lateralorbitofrontal_part4_area	0.018177
lh_lateralorbitofrontal_part5_area	0.037083
lh_lateralorbitofrontal_part6_area	0.030248
lh_lateralorbitofrontal_part7_area	0.045331
lh_lateralorbitofrontal_part8_area	0.019656
lh_lateralorbitofrontal_part9_area	0.018907
lh_lateralorbitofrontal_part10_area	0.04893
lh_lateralorbitofrontal_part11_area	0.016389
lh_lateralorbitofrontal_part12_area	0.05074
lh_lateralorbitofrontal_part13_area	0.049165
lh_lateralorbitofrontal_part14_area	0.02659
lh_lateralorbitofrontal_part15_area	0.026252
lh_lateralorbitofrontal_part16_area	0.031388
lh_lateralorbitofrontal_part17_area	0.031468
lh_lateralorbitofrontal_part18_area	0.01648
lh_lateralorbitofrontal_part19_area	0.040159
lh_lateralorbitofrontal_part20_area	0.027023
lh_lateralorbitofrontal_part21_area	0.01808
lh_lingual_part1_area	-0.012997
lh_lingual_part2_area	-0.078131
lh_lingual_part3_area	-0.063157
lh_lingual_part4_area	-0.089224
lh_lingual_part5_area	-0.026111
lh_lingual_part6_area	-0.096773
lh_lingual_part7_area	-0.02833
lh_lingual_part8_area	-0.072094
lh_lingual_part9_area	-0.038788
lh_lingual_part10_area	-0.045731
lh_lingual_part11_area	-0.036408
lh_lingual_part12_area	-0.053148
lh_lingual_part13_area	-0.057815
lh_lingual_part14_area	-0.084279
lh_lingual_part15_area	-0.090265
lh_lingual_part16_area	-0.082846
lh_lingual_part17_area	-0.092773
lh_lingual_part18_area	-0.097668
lh_lingual_part19_area	-0.045434
lh_lingual_part20_area	-0.066811
lh_lingual_part21_area	-0.098232
lh_lingual_part22_area	-0.091201
lh_lingual_part23_area	-0.060195
lh_lingual_part24_area	-0.076995
lh_lingual_part25_area	-0.079082
lh_lingual_part26_area	-0.095268
lh_lingual_part27_area	-0.10097
lh_lingual_part28_area	-0.10361
lh_medialorbitofrontal_part1_area	0.039719
lh_medialorbitofrontal_part2_area	0.03207
lh_medialorbitofrontal_part3_area	0.042796
lh_medialorbitofrontal_part4_area	0.038534
lh_medialorbitofrontal_part5_area	0.049827
lh_medialorbitofrontal_part6_area	0.044857
lh_medialorbitofrontal_part7_area	0.037353
lh_medialorbitofrontal_part8_area	0.051286
lh_medialorbitofrontal_part9_area	0.029321
lh_medialorbitofrontal_part10_area	0.029817
lh_medialorbitofrontal_part11_area	0.038988
lh_medialorbitofrontal_part12_area	0.021151
lh_medialorbitofrontal_part13_area	0.038323
lh_medialorbitofrontal_part14_area	0.030397
lh_medialorbitofrontal_part15_area	0.037002
lh_middletemporal_part1_area	0.015678
lh_middletemporal_part2_area	0.043614
lh_middletemporal_part3_area	-0.0059668
lh_middletemporal_part4_area	0.034238
lh_middletemporal_part5_area	-0.011694
lh_middletemporal_part6_area	0.034007
lh_middletemporal_part7_area	-0.0027228
lh_middletemporal_part8_area	0.032447
lh_middletemporal_part9_area	0.00052156
lh_middletemporal_part10_area	0.0092477
lh_middletemporal_part11_area	0.028901
lh_middletemporal_part12_area	0.011475
lh_middletemporal_part13_area	0.018413
lh_middletemporal_part14_area	0.012958
lh_middletemporal_part15_area	0.017332
lh_middletemporal_part16_area	0.017761
lh_middletemporal_part17_area	0.021089
lh_middletemporal_part18_area	0.02711
lh_middletemporal_part19_area	0.031812
lh_middletemporal_part20_area	0.037287
lh_middletemporal_part21_area	0.029599
lh_middletemporal_part22_area	0.037409
lh_middletemporal_part23_area	0.040664
lh_middletemporal_part24_area	0.040144
lh_middletemporal_part25_area	0.035126
lh_middletemporal_part26_area	0.033036
lh_middletemporal_part27_area	0.03114
lh_parahippocampal_part1_area	0.040564
lh_parahippocampal_part2_area	0.029843
lh_parahippocampal_part3_area	0.030759
lh_parahippocampal_part4_area	-0.0072089
lh_parahippocampal_part5_area	0.01285
lh_parahippocampal_part6_area	-0.011632
lh_parahippocampal_part7_area	0.017634
lh_parahippocampal_part8_area	-0.0032048
lh_paracentral_part1_area	-0.011058
lh_paracentral_part2_area	0.026845
lh_paracentral_part3_area	-0.010647
lh_paracentral_part4_area	-0.01183
lh_paracentral_part5_area	0.025542
lh_paracentral_part6_area	-0.0076441
lh_paracentral_part7_area	0.0027721
lh_paracentral_part8_area	-0.0077178
lh_paracentral_part9_area	0.0056607
lh_paracentral_part10_area	0.011121
lh_paracentral_part11_area	0.01237
lh_paracentral_part12_area	0.020081
lh_paracentral_part13_area	0.021273
lh_parsopercularis_part1_area	0.023158
lh_parsopercularis_part2_area	0.013926
lh_parsopercularis_part3_area	0.041438
lh_parsopercularis_part4_area	0.016492
lh_parsopercularis_part5_area	0.041329
lh_parsopercularis_part6_area	0.01178
lh_parsopercularis_part7_area	0.018297
lh_parsopercularis_part8_area	0.03435
lh_parsopercularis_part9_area	0.023921
lh_parsopercularis_part10_area	0.034794
lh_parsopercularis_part11_area	0.048975
lh_parsopercularis_part12_area	0.045811
lh_parsopercularis_part13_area	0.026291
lh_parsopercularis_part14_area	0.015403
lh_parsopercularis_part15_area	0.019231
lh_parsorbitalis_part1_area	0.016756
lh_parsorbitalis_part2_area	0.027011
lh_parsorbitalis_part3_area	0.024684
lh_parsorbitalis_part4_area	0.013718
lh_parsorbitalis_part5_area	0.019234
lh_parsorbitalis_part6_area	0.02734
lh_parstriangularis_part1_area	0.017352
lh_parstriangularis_part2_area	0.019554
lh_parstriangularis_part3_area	0.020834
lh_parstriangularis_part4_area	0.025355
lh_parstriangularis_part5_area	0.028632
lh_parstriangularis_part6_area	0.019227
lh_parstriangularis_part7_area	0.022481
lh_parstriangularis_part8_area	0.016771
lh_parstriangularis_part9_area	0.019339
lh_parstriangularis_part10_area	0.019091
lh_parstriangularis_part11_area	0.017542
lh_pericalcarine_part1_area	-0.0684
lh_pericalcarine_part2_area	-0.095381
lh_pericalcarine_part3_area	-0.079875
lh_pericalcarine_part4_area	-0.086927
lh_pericalcarine_part5_area	-0.096277
lh_pericalcarine_part6_area	-0.090827
lh_pericalcarine_part7_area	-0.097388
lh_pericalcarine_part8_area	-0.08992
lh_pericalcarine_part9_area	-0.094032
lh_pericalcarine_part10_area	-0.086533
lh_pericalcarine_part11_area	-0.091859
lh_pericalcarine_part12_area	-0.086681
lh_postcentral_part1_area	-0.011477
lh_postcentral_part2_area	-0.0080576
lh_postcentral_part3_area	0.0067013
lh_postcentral_part4_area	-0.01626
lh_postcentral_part5_area	-0.010554
lh_postcentral_part6_area	-0.0089005
lh_postcentral_part7_area	-0.01788
lh_postcentral_part8_area	-0.016988
lh_postcentral_part9_area	-0.01248
lh_postcentral_part10_area	-0.015919
lh_postcentral_part11_area	-0.014585
lh_postcentral_part12_area	-0.013744
lh_postcentral_part13_area	-0.016897
lh_postcentral_part14_area	-0.015798
lh_postcentral_part15_area	-0.018835
lh_postcentral_part16_area	-0.019187
lh_postcentral_part17_area	-0.012542
lh_postcentral_part18_area	-0.015654
lh_postcentral_part19_area	-0.013712
lh_postcentral_part20_area	-0.013604
lh_postcentral_part21_area	-0.01698
lh_postcentral_part22_area	-0.024358
lh_postcentral_part23_area	-0.026951
lh_postcentral_part24_area	-0.016209
lh_postcentral_part25_area	-0.022776
lh_postcentral_part26_area	-0.024965
lh_postcentral_part27_area	-0.016028
lh_postcentral_part28_area	-0.03713
lh_postcentral_part29_area	-0.021186
lh_postcentral_part30_area	-0.032514
lh_postcentral_part31_area	-0.016609
lh_postcentral_part32_area	-0.025654
lh_postcentral_part33_area	-0.011676
lh_postcentral_part34_area	-0.017326
lh_postcentral_part35_area	-0.019581
lh_postcentral_part36_area	-0.026849
lh_postcentral_part37_area	-0.013762
lh_postcentral_part38_area	-0.027355
lh_postcentral_part39_area	-0.02324
lh_postcentral_part40_area	-0.019112
lh_posteriorcingulate_part1_area	0.00068799
lh_posteriorcingulate_part2_area	0.0068414
lh_posteriorcingulate_part3_area	0.015528
lh_posteriorcingulate_part4_area	0.010233
lh_posteriorcingulate_part5_area	0.025977
lh_posteriorcingulate_part6_area	-0.0076728
lh_posteriorcingulate_part7_area	0.032594
lh_posteriorcingulate_part8_area	0.052834
lh_posteriorcingulate_part9_area	0.049967
lh_posteriorcingulate_part10_area	0.043866
lh_posteriorcingulate_part11_area	0.01899
lh_posteriorcingulate_part12_area	0.030134
lh_precentral_part1_area	-0.01535
lh_precentral_part2_area	0.022654
lh_precentral_part3_area	-0.0082939
lh_precentral_part4_area	-0.0047351
lh_precentral_part5_area	0.026099
lh_precentral_part6_area	0.0029739
lh_precentral_part7_area	0.026969
lh_precentral_part8_area	-0.014233
lh_precentral_part9_area	0.032454
lh_precentral_part10_area	0.0085123
lh_precentral_part11_area	0.012195
lh_precentral_part12_area	0.023337
lh_precentral_part13_area	0.016678
lh_precentral_part14_area	0.002525
lh_precentral_part15_area	-0.0089258
lh_precentral_part16_area	0.015074
lh_precentral_part17_area	-0.017519
lh_precentral_part18_area	0.0016765
lh_precentral_part19_area	0.008381
lh_precentral_part20_area	0.014405
lh_precentral_part21_area	-0.024355
lh_precentral_part22_area	0.016866
lh_precentral_part23_area	-0.024497
lh_precentral_part24_area	0.0097627
lh_precentral_part25_area	-0.020478
lh_precentral_part26_area	0.00398
lh_precentral_part27_area	0.001454
lh_precentral_part28_area	-0.011541
lh_precentral_part29_area	-0.00276
lh_precentral_part30_area	0.010358
lh_precentral_part31_area	0.009089
lh_precentral_part32_area	0.018697
lh_precentral_part33_area	0.0027077
lh_precentral_part34_area	0.013889
lh_precentral_part35_area	0.013046
lh_precentral_part36_area	-0.016032
lh_precentral_part37_area	0.010107
lh_precentral_part38_area	-0.007593
lh_precentral_part39_area	0.013126
lh_precentral_part40_area	0.0024889
lh_precentral_part41_area	0.0058864
lh_precentral_part42_area	0.015095
lh_precentral_part43_area	0.0080125
lh_precentral_part44_area	0.011145
lh_precentral_part45_area	0.012301
lh_precentral_part46_area	0.012789
lh_precuneus_part1_area	-0.072984
lh_precuneus_part2_area	-0.053951
lh_precuneus_part3_area	-0.041084
lh_precuneus_part4_area	-0.005799
lh_precuneus_part5_area	-0.042478
lh_precuneus_part6_area	-0.002332
lh_precuneus_part7_area	-0.033628
lh_precuneus_part8_area	-0.0042616
lh_precuneus_part9_area	-0.015008
lh_precuneus_part10_area	-0.0070938
lh_precuneus_part11_area	-0.035595
lh_precuneus_part12_area	-0.0013942
lh_precuneus_part13_area	-0.0084316
lh_precuneus_part14_area	-0.011972
lh_precuneus_part15_area	-0.014215
lh_precuneus_part16_area	-0.0054225
lh_precuneus_part17_area	-0.026188
lh_precuneus_part18_area	-0.022842
lh_precuneus_part19_area	-0.0059454
lh_precuneus_part20_area	-0.0037849
lh_precuneus_part21_area	-0.0045749
lh_precuneus_part22_area	-0.0051579
lh_precuneus_part23_area	-0.007188
lh_precuneus_part24_area	-0.0076773
lh_precuneus_part25_area	-0.0040089
lh_precuneus_part26_area	-0.010335
lh_precuneus_part27_area	-0.020089
lh_precuneus_part28_area	-0.019793
lh_precuneus_part29_area	-0.020232
lh_precuneus_part30_area	-0.022867
lh_precuneus_part31_area	-0.014875
lh_precuneus_part32_area	-0.019949
lh_precuneus_part33_area	-0.011125
lh_precuneus_part34_area	-0.0091032
lh_rostralanteriorcingulate_part1_area	0.048578
lh_rostralanteriorcingulate_part2_area	0.061916
lh_rostralanteriorcingulate_part3_area	0.061416
lh_rostralanteriorcingulate_part4_area	0.051792
lh_rostralanteriorcingulate_part5_area	0.049494
lh_rostralanteriorcingulate_part6_area	0.052626
lh_rostralanteriorcingulate_part7_area	0.04677
lh_rostralmiddlefrontal_part1_area	0.013674
lh_rostralmiddlefrontal_part2_area	0.018951
lh_rostralmiddlefrontal_part3_area	0.01859
lh_rostralmiddlefrontal_part4_area	0.012921
lh_rostralmiddlefrontal_part5_area	0.011445
lh_rostralmiddlefrontal_part6_area	0.02606
lh_rostralmiddlefrontal_part7_area	0.015295
lh_rostralmiddlefrontal_part8_area	0.026712
lh_rostralmiddlefrontal_part9_area	0.013386
lh_rostralmiddlefrontal_part10_area	0.019458
lh_rostralmiddlefrontal_part11_area	0.025546
lh_rostralmiddlefrontal_part12_area	0.025002
lh_rostralmiddlefrontal_part13_area	0.023707
lh_rostralmiddlefrontal_part14_area	0.015123
lh_rostralmiddlefrontal_part15_area	0.020803
lh_rostralmiddlefrontal_part16_area	0.02503
lh_rostralmiddlefrontal_part17_area	0.021447
lh_rostralmiddlefrontal_part18_area	0.017455
lh_rostralmiddlefrontal_part19_area	0.016221
lh_rostralmiddlefrontal_part20_area	0.013689
lh_rostralmiddlefrontal_part21_area	0.017245
lh_rostralmiddlefrontal_part22_area	0.023238
lh_rostralmiddlefrontal_part23_area	0.020639
lh_rostralmiddlefrontal_part24_area	0.017744
lh_rostralmiddlefrontal_part25_area	0.019739
lh_rostralmiddlefrontal_part26_area	0.021238
lh_rostralmiddlefrontal_part27_area	0.021173
lh_rostralmiddlefrontal_part28_area	0.024086
lh_rostralmiddlefrontal_part29_area	0.021381
lh_rostralmiddlefrontal_part30_area	0.019954
lh_rostralmiddlefrontal_part31_area	0.018615
lh_rostralmiddlefrontal_part32_area	0.022936
lh_rostralmiddlefrontal_part33_area	0.01967
lh_rostralmiddlefrontal_part34_area	0.019563
lh_rostralmiddlefrontal_part35_area	0.015258
lh_rostralmiddlefrontal_part36_area	0.017917
lh_rostralmiddlefrontal_part37_area	0.015218
lh_rostralmiddlefrontal_part38_area	0.013121
lh_rostralmiddlefrontal_part39_area	0.01359
lh_rostralmiddlefrontal_part40_area	0.011274
lh_rostralmiddlefrontal_part41_area	0.017086
lh_rostralmiddlefrontal_part42_area	0.01185
lh_rostralmiddlefrontal_part43_area	0.022653
lh_rostralmiddlefrontal_part44_area	0.015527
lh_rostralmiddlefrontal_part45_area	0.019974
lh_rostralmiddlefrontal_part46_area	0.012213
lh_rostralmiddlefrontal_part47_area	0.016686
lh_rostralmiddlefrontal_part48_area	0.020459
lh_superiorfrontal_part1_area	0.046411
lh_superiorfrontal_part2_area	0.022277
lh_superiorfrontal_part3_area	0.03235
lh_superiorfrontal_part4_area	0.031506
lh_superiorfrontal_part5_area	0.030076
lh_superiorfrontal_part6_area	0.040221
lh_superiorfrontal_part7_area	0.029371
lh_superiorfrontal_part8_area	0.027552
lh_superiorfrontal_part9_area	0.035165
lh_superiorfrontal_part10_area	0.031735
lh_superiorfrontal_part11_area	0.026301
lh_superiorfrontal_part12_area	0.029578
lh_superiorfrontal_part13_area	0.023566
lh_superiorfrontal_part14_area	0.047079
lh_superiorfrontal_part15_area	0.02678
lh_superiorfrontal_part16_area	0.036889
lh_superiorfrontal_part17_area	0.026469
lh_superiorfrontal_part18_area	0.049135
lh_superiorfrontal_part19_area	0.025032
lh_superiorfrontal_part20_area	0.037569
lh_superiorfrontal_part21_area	0.020106
lh_superiorfrontal_part22_area	0.030179
lh_superiorfrontal_part23_area	0.021705
lh_superiorfrontal_part24_area	0.033794
lh_superiorfrontal_part25_area	0.032202
lh_superiorfrontal_part26_area	0.02682
lh_superiorfrontal_part27_area	0.040051
lh_superiorfrontal_part28_area	0.022323
lh_superiorfrontal_part29_area	0.029787
lh_superiorfrontal_part30_area	0.02153
lh_superiorfrontal_part31_area	0.023082
lh_superiorfrontal_part32_area	0.026335
lh_superiorfrontal_part33_area	0.027522
lh_superiorfrontal_part34_area	0.024296
lh_superiorfrontal_part35_area	0.03558
lh_superiorfrontal_part36_area	0.035495
lh_superiorfrontal_part37_area	0.029546
lh_superiorfrontal_part38_area	0.039182
lh_superiorfrontal_part39_area	0.055221
lh_superiorfrontal_part40_area	0.053447
lh_superiorfrontal_part41_area	0.043434
lh_superiorfrontal_part42_area	0.025088
lh_superiorfrontal_part43_area	0.035499
lh_superiorfrontal_part44_area	0.036789
lh_superiorfrontal_part45_area	0.040317
lh_superiorfrontal_part46_area	0.032536
lh_superiorfrontal_part47_area	0.024943
lh_superiorfrontal_part48_area	0.021942
lh_superiorfrontal_part49_area	0.032999
lh_superiorfrontal_part50_area	0.030669
lh_superiorfrontal_part51_area	0.041952
lh_superiorfrontal_part52_area	0.035577
lh_superiorfrontal_part53_area	0.027776
lh_superiorfrontal_part54_area	0.023401
lh_superiorfrontal_part55_area	0.049206
lh_superiorfrontal_part56_area	0.042887
lh_superiorfrontal_part57_area	0.035026
lh_superiorfrontal_part58_area	0.029136
lh_superiorfrontal_part59_area	0.027293
lh_superiorfrontal_part60_area	0.027116
lh_superiorfrontal_part61_area	0.032604
lh_superiorfrontal_part62_area	0.029413
lh_superiorfrontal_part63_area	0.02705
lh_superiorfrontal_part64_area	0.026369
lh_superiorfrontal_part65_area	0.024579
lh_superiorfrontal_part66_area	0.023178
lh_superiorparietal_part1_area	-0.065213
lh_superiorparietal_part2_area	-0.074066
lh_superiorparietal_part3_area	-0.003746
lh_superiorparietal_part4_area	-0.063963
lh_superiorparietal_part5_area	-0.054285
lh_superiorparietal_part6_area	-0.0072193
lh_superiorparietal_part7_area	-0.014339
lh_superiorparietal_part8_area	-0.05967
lh_superiorparietal_part9_area	-0.01228
lh_superiorparietal_part10_area	-0.050624
lh_superiorparietal_part11_area	-0.043991
lh_superiorparietal_part12_area	-0.01389
lh_superiorparietal_part13_area	-0.012451
lh_superiorparietal_part14_area	-0.041877
lh_superiorparietal_part15_area	-0.004275
lh_superiorparietal_part16_area	-0.036692
lh_superiorparietal_part17_area	-0.00020934
lh_superiorparietal_part18_area	-0.0404
lh_superiorparietal_part19_area	-0.0027639
lh_superiorparietal_part20_area	-0.038521
lh_superiorparietal_part21_area	-0.0049331
lh_superiorparietal_part22_area	-0.031617
lh_superiorparietal_part23_area	-0.0029381
lh_superiorparietal_part24_area	-0.034746
lh_superiorparietal_part25_area	-0.0080108
lh_superiorparietal_part26_area	-0.02987
lh_superiorparietal_part27_area	-0.032529
lh_superiorparietal_part28_area	-0.0099166
lh_superiorparietal_part29_area	-0.020763
lh_superiorparietal_part30_area	-0.0081881
lh_superiorparietal_part31_area	-0.0057602
lh_superiorparietal_part32_area	-0.0043821
lh_superiorparietal_part33_area	-0.0067967
lh_superiorparietal_part34_area	-0.022484
lh_superiorparietal_part35_area	-0.021463
lh_superiorparietal_part36_area	-0.0079531
lh_superiorparietal_part37_area	-0.023413
lh_superiorparietal_part38_area	-0.0092604
lh_superiorparietal_part39_area	-0.019735
lh_superiorparietal_part40_area	-0.008851
lh_superiorparietal_part41_area	-0.014097
lh_superiorparietal_part42_area	-0.016934
lh_superiorparietal_part43_area	-0.013134
lh_superiorparietal_part44_area	-0.013876
lh_superiorparietal_part45_area	-0.013574
lh_superiorparietal_part46_area	-0.010596
lh_superiorparietal_part47_area	-0.0096865
lh_superiorparietal_part48_area	-0.0065104
lh_superiorparietal_part49_area	-0.0065668
lh_superiorparietal_part50_area	-0.0054749
lh_superiortemporal_part1_area	0.048082
lh_superiortemporal_part2_area	-0.010295
lh_superiortemporal_part3_area	0.044994
lh_superiortemporal_part4_area	-0.010278
lh_superiortemporal_part5_area	0.038614
lh_superiortemporal_part6_area	-0.013159
lh_superiortemporal_part7_area	0.027062
lh_superiortemporal_part8_area	-0.026385
lh_superiortemporal_part9_area	0.022829
lh_superiortemporal_part10_area	0.015301
lh_superiortemporal_part11_area	0.012126
lh_superiortemporal_part12_area	-0.0017656
lh_superiortemporal_part13_area	0.0079558
lh_superiortemporal_part14_area	-0.011677
lh_superiortemporal_part15_area	-0.017746
lh_superiortemporal_part16_area	-0.018396
lh_superiortemporal_part17_area	0.0062722
lh_superiortemporal_part18_area	0.0046938
lh_superiortemporal_part19_area	-0.0094048
lh_superiortemporal_part20_area	-0.0056928
lh_superiortemporal_part21_area	-0.013808
lh_superiortemporal_part22_area	0.019747
lh_superiortemporal_part23_area	0.033824
lh_superiortemporal_part24_area	0.046888
lh_superiortemporal_part25_area	0.04395
lh_superiortemporal_part26_area	0.030997
lh_superiortemporal_part27_area	0.040067
lh_superiortemporal_part28_area	0.03556
lh_superiortemporal_part29_area	0.030539
lh_superiortemporal_part30_area	0.034268
lh_superiortemporal_part31_area	0.010752
lh_superiortemporal_part32_area	0.029344
lh_superiortemporal_part33_area	0.023309
lh_superiortemporal_part34_area	0.021681
lh_supramarginal_part1_area	-0.0052473
lh_supramarginal_part2_area	-0.012512
lh_supramarginal_part3_area	-0.032053
lh_supramarginal_part4_area	-0.03664
lh_supramarginal_part5_area	0.0045418
lh_supramarginal_part6_area	-0.0030038
lh_supramarginal_part7_area	-0.0048643
lh_supramarginal_part8_area	0.0018071
lh_supramarginal_part9_area	-0.013739
lh_supramarginal_part10_area	0.0089431
lh_supramarginal_part11_area	-0.0281
lh_supramarginal_part12_area	-0.0089895
lh_supramarginal_part13_area	-0.037645
lh_supramarginal_part14_area	-0.013789
lh_supramarginal_part15_area	-0.0094955
lh_supramarginal_part16_area	0.0018047
lh_supramarginal_part17_area	-0.0074636
lh_supramarginal_part18_area	0.0079979
lh_supramarginal_part19_area	6.9464e-05
lh_supramarginal_part20_area	0.011278
lh_supramarginal_part21_area	-0.0012064
lh_supramarginal_part22_area	0.011826
lh_supramarginal_part23_area	0.0052902
lh_supramarginal_part24_area	0.0025731
lh_supramarginal_part25_area	-0.01463
lh_supramarginal_part26_area	0.010452
lh_supramarginal_part27_area	0.0043329
lh_supramarginal_part28_area	0.014764
lh_supramarginal_part29_area	-0.00048425
lh_supramarginal_part30_area	-0.0035152
lh_supramarginal_part31_area	0.0077381
lh_supramarginal_part32_area	0.0034758
lh_supramarginal_part33_area	-0.0013071
lh_supramarginal_part34_area	0.013016
lh_supramarginal_part35_area	0.0065579
lh_supramarginal_part36_area	0.0051556
lh_frontalpole_part1_area	0.02466
lh_frontalpole_part2_area	0.02839
lh_temporalpole_part1_area	0.059249
lh_temporalpole_part2_area	0.057913
lh_temporalpole_part3_area	0.070426
lh_temporalpole_part4_area	0.061513
lh_temporalpole_part5_area	0.056969
lh_transversetemporal_part1_area	-0.03393
lh_transversetemporal_part2_area	-0.016767
lh_transversetemporal_part3_area	-0.025707
lh_transversetemporal_part4_area	-0.020766
lh_insula_part1_area	-0.027591
lh_insula_part2_area	0.038727
lh_insula_part3_area	-0.011104
lh_insula_part4_area	0.048685
lh_insula_part5_area	-0.0075701
lh_insula_part6_area	0.0035656
lh_insula_part7_area	0.050404
lh_insula_part8_area	0.0079759
lh_insula_part9_area	0.035164
lh_insula_part10_area	0.017611
lh_insula_part11_area	0.02253
lh_insula_part12_area	0.013641
lh_insula_part13_area	0.042252
lh_insula_part14_area	0.0060937
lh_insula_part15_area	0.04201
lh_insula_part16_area	0.02913
lh_insula_part17_area	0.033937
lh_insula_part18_area	0.036222
lh_insula_part19_area	0.041889
lh_insula_part20_area	0.050859

## Sheet: Figure 3C
R2 value	PLS1 score
0.0362331	0.0053876
0.0373694	-0.0064386
0.0251283	7.8105e-05
0.0372929	0.010945
0.00945947	-0.003232
0.0229097	0.0070615
0.0458509	-0.006375
0.0267809	-0.0033114
0.0112678	-0.0095617
0.0286646	-0.005573
-0.150845	0.050275
0.0921494	0.065055
0.080658	0.047932
-0.0439734	0.063327
0.0423345	0.051059
-0.0866928	0.062632
0.0781937	0.053645
0.105509	0.017207
0.0986147	0.025017
0.082377	0.022566
0.0545084	0.015726
0.035479	0.018359
0.0220139	0.022816
0.0541076	0.020806
0.0525828	0.023189
0.0426746	0.02427
0.132165	0.025444
0.0250152	0.024305
0.0506598	0.019413
0.0463154	0.027335
0.046218	0.018068
0.0525484	0.020556
0.0370547	0.023542
0.0363665	0.019152
0.0485799	0.021471
0.0412355	0.023929
0.0673226	0.021911
0.0546109	0.019956
0.0521486	-0.054361
-0.302934	-0.084406
-0.0497096	-0.060846
-0.23019	-0.082584
-0.212993	-0.085744
-0.156375	-0.080569
0.0753868	-0.077159
0.0449558	-0.079037
-0.202623	-0.084199
-0.079941	-0.07049
-0.125538	-0.079888
-0.222222	-0.084326
0.0671857	0.062636
0.0957533	0.066361
0.0300629	0.067196
0.0666863	0.056686
0.0544405	0.058478
-0.0089841	0.061525
-0.0725345	0.055412
0.0242712	0.055006
-0.0177966	0.056898
-0.0136667	0.028932
-0.0566763	-0.043529
-0.0190315	0.03589
0.060892	0.032251
-0.029649	0.011833
-0.0444526	-0.028911
-0.0158265	0.0021073
-0.0222708	-0.027743
-0.0154105	-0.018307
0.062242	0.0011421
-0.0235404	0.011307
-0.0568373	-0.032614
-0.0264533	-0.022232
-0.0179093	0.010791
0.0873434	0.0028946
-0.0214736	-0.0020877
-0.0221815	-0.013825
0.0442462	-0.014233
-0.0231579	-0.022006
-0.035727	0.0089637
0.0417781	0.00066926
0.0665066	-0.012583
0.0280061	-0.0095927
-0.0481979	-0.03664
0.0482285	0.00043364
-0.0657687	-0.030149
0.0232432	0.0020851
0.0323067	-0.0056942
0.0564629	-0.014273
-0.0395719	-0.024753
0.0214466	0.01019
0.0118754	-0.0033115
0.0267845	-0.01202
0.0524542	-0.019681
0.0380391	-0.01488
0.0165161	-0.010214
-0.0172477	-0.026613
0.0281704	0.0035595
0.061818	-0.0074468
0.0270841	0.0075808
0.0548628	-0.020838
0.0742228	-0.0079311
0.0297799	-0.019442
-0.0452552	-0.019903
0.0238548	-0.015976
-0.0292845	-0.022692
0.0250534	0.010751
0.0464095	0.0030756
0.0151931	0.0060483
-0.0138416	-0.011175
0.046808	-0.0087868
0.0275924	-0.010889
0.0294311	-0.017685
-0.00983455	-0.013907
0.0270501	-0.01537
0.0264155	-0.0092264
0.0361836	-0.017542
0.0169698	-0.012307
0.0129198	-0.013585
0.024696	-0.021373
0.00911486	-0.013801
0.0111361	-0.024496
-0.0122896	-0.030836
-0.0703883	-0.034129
-0.0288512	0.015937
0.044458	-0.0034459
0.0156079	0.046169
0.061678	-0.0092575
0.0245086	0.037949
0.0854187	0.03812
0.0429196	0.045189
0.0643149	0.040995
0.0315933	0.038057
0.0454634	0.038002
-0.0238926	0.03758
-0.0234433	-0.0031708
-0.0257275	0.0020472
-0.024652	0.002624
-0.0442507	0.039721
-0.0381703	0.030265
0.0201339	0.0046245
-0.0165485	0.031009
-0.0758557	0.02313
-0.0450925	0.027852
-0.0295241	0.027427
-0.0450247	0.022247
-0.0297151	0.024253
0.0243418	0.008711
-0.0435484	0.011113
-0.0235783	0.016204
-0.0210226	0.023398
-0.0393183	0.024224
0.017425	0.010029
0.0429626	-0.0064871
0.0932048	-0.0043826
-0.0924605	0.0019824
0.0828278	-0.0088587
-0.17824	-0.014479
-0.0724518	-0.014035
-0.314474	-0.015032
-0.065357	-0.0095401
-0.137979	-0.016518
0.0653816	-0.018375
-0.17692	-0.075366
-0.0122054	-0.032666
-0.192403	-0.08197
-0.0393504	-0.036436
-0.277674	-0.096508
-0.0205694	-0.023766
-0.132631	-0.043188
-0.0182886	-0.020654
-0.119536	-0.053126
-0.0293473	-0.027439
-0.0338544	-0.035981
-0.0183711	-0.040423
-0.130672	-0.068986
-0.128127	-0.069042
-0.255111	-0.090353
-0.0393285	-0.043409
-0.063026	-0.056532
-0.110937	-0.051426
-0.0848197	-0.04634
-0.212559	-0.079711
-0.065727	-0.039926
-0.0791148	-0.058003
-0.0439717	-0.04088
-0.202385	-0.094645
-0.254656	-0.093282
-0.243848	-0.093862
-0.109918	-0.081018
-0.0318045	-0.038643
-0.0671988	-0.047332
-0.099663	-0.062113
-0.182321	-0.078968
-0.0498217	-0.047598
-0.0231092	-0.043563
-0.05541	-0.053712
-0.18537	-0.068612
-0.248518	-0.082654
-0.30092	-0.091345
-0.231403	-0.092709
-0.256657	-0.082195
-0.23103	-0.081826
-0.0703357	-0.061848
-0.0426665	-0.053231
-0.0561944	-0.068595
-0.180774	-0.079015
-0.109648	-0.075664
-0.0682313	0.025921
-0.0746	0.036325
-0.0735015	0.052453
-0.0207803	0.018177
0.111904	0.037083
0.0187791	0.030248
0.0451643	0.045331
-0.0316966	0.019656
-0.0234572	0.018907
-0.0302965	0.04893
-0.0428394	0.016389
0.0481033	0.05074
-0.0267777	0.049165
0.0527976	0.02659
0.0796439	0.026252
-0.0516655	0.031388
-0.0313148	0.031468
-0.0433127	0.01648
0.144339	0.040159
0.0338647	0.027023
-0.0111672	0.01808
0.0307528	-0.012997
-0.205424	-0.078131
-0.035346	-0.063157
-0.287757	-0.089224
-0.041509	-0.026111
-0.163104	-0.096773
-0.0745254	-0.02833
0.0304726	-0.072094
0.0298997	-0.038788
0.0163466	-0.045731
0.0334911	-0.036408
-0.124839	-0.053148
-0.0362984	-0.057815
-0.106913	-0.084279
-0.166581	-0.090265
-0.098458	-0.082846
-0.239251	-0.092773
-0.298342	-0.097668
-0.0382258	-0.045434
-0.0853067	-0.066811
-0.280347	-0.098232
-0.25535	-0.091201
-0.0855748	-0.060195
-0.16038	-0.076995
-0.177043	-0.079082
-0.268713	-0.095268
-0.297242	-0.10097
-0.261035	-0.10361
0.137052	0.039719
-0.0631275	0.03207
-0.110844	0.042796
-0.165987	0.038534
-0.0755488	0.049827
-0.0846889	0.044857
-0.152586	0.037353
-0.0753791	0.051286
-0.0577287	0.029321
-0.0643631	0.029817
-0.0344635	0.038988
-0.051322	0.021151
-0.0547055	0.038323
-0.067935	0.030397
0.0323718	0.037002
-0.020431	0.015678
0.0920217	0.043614
0.00944858	-0.0059668
0.043216	0.034238
0.0278951	-0.011694
0.029976	0.034007
0.0169636	-0.0027228
-0.0138428	0.032447
0.0310754	0.00052156
0.0173906	0.0092477
0.0233658	0.028901
-0.0173234	0.011475
0.014045	0.018413
0.00688354	0.012958
0.0325315	0.017332
0.0708154	0.017761
0.0333397	0.021089
0.0682087	0.02711
0.0639044	0.031812
0.0965144	0.037287
0.0745111	0.029599
0.0978603	0.037409
0.0397949	0.040664
0.0786953	0.040144
0.0473314	0.035126
0.0909092	0.033036
0.0754242	0.03114
0.0993465	0.040564
0.116268	0.029843
0.0666909	0.030759
0.0421052	-0.0072089
0.123501	0.01285
0.0755326	-0.011632
0.0396228	0.017634
0.0901487	-0.0032048
-0.0211302	-0.011058
0.0979192	0.026845
-0.0252513	-0.010647
0.0483414	-0.01183
0.151601	0.025542
0.0887466	-0.0076441
0.101165	0.0027721
0.0840741	-0.0077178
0.0660421	0.0056607
0.0680131	0.011121
0.102131	0.01237
0.11263	0.020081
0.0936208	0.021273
0.0797797	0.023158
0.0293609	0.013926
0.107683	0.041438
0.0150851	0.016492
0.0583059	0.041329
0.0229761	0.01178
0.0208068	0.018297
0.028602	0.03435
0.053792	0.023921
0.0396501	0.034794
0.0972307	0.048975
0.0801609	0.045811
0.0280381	0.026291
0.0413642	0.015403
0.00734785	0.019231
0.083712	0.016756
0.0749889	0.027011
0.0677213	0.024684
0.0523948	0.013718
0.047272	0.019234
0.0487473	0.02734
0.021637	0.017352
-0.0195758	0.019554
0.0280631	0.020834
0.0263973	0.025355
0.109834	0.028632
-0.0168128	0.019227
0.00964047	0.022481
-0.0129753	0.016771
0.02583	0.019339
0.0412263	0.019091
0.0176075	0.017542
-0.071364	-0.0684
-0.131835	-0.095381
-0.0778701	-0.079875
-0.291256	-0.086927
-0.0570104	-0.096277
-0.220225	-0.090827
-0.069371	-0.097388
0.0589719	-0.08992
0.102776	-0.094032
-0.0617856	-0.086533
0.0668895	-0.091859
-0.111216	-0.086681
-0.113437	-0.011477
-0.144261	-0.0080576
0.0594298	0.0067013
0.0521333	-0.01626
0.0333331	-0.010554
-0.120575	-0.0089005
0.0784198	-0.01788
0.0869033	-0.016988
-0.0361061	-0.01248
0.0635279	-0.015919
-0.0788852	-0.014585
0.0884815	-0.013744
0.0462943	-0.016897
0.085864	-0.015798
0.0386583	-0.018835
0.0303648	-0.019187
0.0717433	-0.012542
0.0658781	-0.015654
0.10456	-0.013712
0.0849547	-0.013604
0.0836243	-0.01698
0.0796118	-0.024358
0.0523114	-0.026951
-0.0447402	-0.016209
-0.067021	-0.022776
0.0852975	-0.024965
0.0759335	-0.016028
-0.08352	-0.03713
0.0372263	-0.021186
-0.0904574	-0.032514
0.0492179	-0.016609
-0.112356	-0.025654
0.0520838	-0.011676
-0.0455506	-0.017326
0.0579284	-0.019581
0.0508864	-0.026849
0.0502181	-0.013762
-0.122894	-0.027355
0.0292202	-0.02324
0.0576728	-0.019112
0.0579007	0.00068799
0.0307548	0.0068414
0.0443879	0.015528
0.0695091	0.010233
0.032239	0.025977
-0.321067	-0.0076728
0.026141	0.032594
-0.0612848	0.052834
-0.25008	0.049967
-0.0331481	0.043866
-0.278886	0.01899
-0.0117902	0.030134
0.0840511	-0.01535
0.0441697	0.022654
-0.102168	-0.0082939
0.12502	-0.0047351
0.0686464	0.026099
0.123515	0.0029739
0.127828	0.026969
0.150555	-0.014233
0.162115	0.032454
0.0870137	0.0085123
0.0600316	0.012195
0.0471241	0.023337
0.0817035	0.016678
0.0336122	0.002525
0.152578	-0.0089258
0.0795056	0.015074
0.0650375	-0.017519
0.0923572	0.0016765
0.109459	0.008381
0.0627897	0.014405
0.120366	-0.024355
0.0299601	0.016866
0.156173	-0.024497
0.0426581	0.0097627
0.196038	-0.020478
0.110378	0.00398
0.153037	0.001454
0.0685389	-0.011541
0.107183	-0.00276
0.0413938	0.010358
0.0632507	0.009089
0.0611469	0.018697
0.147097	0.0027077
0.125063	0.013889
0.0262881	0.013046
0.0831967	-0.016032
0.0934593	0.010107
0.095744	-0.007593
0.142322	0.013126
0.146498	0.0024889
0.111288	0.0058864
0.146949	0.015095
0.123879	0.0080125
0.102812	0.011145
0.0339212	0.012301
0.0455043	0.012789
-0.059541	-0.072984
-0.0228407	-0.053951
0.0652216	-0.041084
0.0176688	-0.005799
0.0789307	-0.042478
0.0807938	-0.002332
0.0550261	-0.033628
0.0116622	-0.0042616
0.0580366	-0.015008
0.067541	-0.0070938
0.049812	-0.035595
-0.0640096	-0.0013942
-0.0720913	-0.0084316
0.0341558	-0.011972
0.0655595	-0.014215
0.0259125	-0.0054225
0.0388283	-0.026188
0.0448024	-0.022842
0.0377912	-0.0059454
0.0351768	-0.0037849
-0.0323551	-0.0045749
-0.042349	-0.0051579
-0.0314729	-0.007188
-0.0383506	-0.0076773
0.0363821	-0.0040089
-0.0320737	-0.010335
0.0310669	-0.020089
0.0345016	-0.019793
-0.0683069	-0.020232
0.0334192	-0.022867
0.0238958	-0.014875
-0.0321614	-0.019949
0.0243937	-0.011125
-0.0615207	-0.0091032
-0.0762035	0.048578
0.0752324	0.061916
0.016731	0.061416
0.0263445	0.051792
-0.0451845	0.049494
0.0262744	0.052626
0.0144499	0.04677
0.0415753	0.013674
-0.0574542	0.018951
0.0410738	0.01859
0.052342	0.012921
-0.0534756	0.011445
0.0240227	0.02606
-0.0431835	0.015295
0.0861542	0.026712
0.0746615	0.013386
0.0400726	0.019458
0.0216337	0.025546
0.0445611	0.025002
-0.0939468	0.023707
0.0374525	0.015123
0.0421113	0.020803
0.0452613	0.02503
-0.038141	0.021447
-0.0584392	0.017455
-0.0360659	0.016221
-0.0620593	0.013689
0.0405923	0.017245
0.0590485	0.023238
-0.0913237	0.020639
0.0615921	0.017744
-0.0525386	0.019739
0.0222099	0.021238
0.0792764	0.021173
-0.0280955	0.024086
0.0497945	0.021381
-0.0301596	0.019954
-0.038573	0.018615
0.0363874	0.022936
-0.0345194	0.01967
-0.0518062	0.019563
0.0388684	0.015258
-0.0440956	0.017917
-0.0758316	0.015218
-0.0605683	0.013121
-0.0697272	0.01359
-0.0970983	0.011274
-0.0690223	0.017086
-0.0602308	0.01185
-0.0648614	0.022653
-0.0858722	0.015527
-0.0536408	0.019974
-0.0370507	0.012213
-0.0329501	0.016686
-0.0401044	0.020459
0.0697504	0.046411
-0.0807358	0.022277
0.102232	0.03235
-0.105933	0.031506
0.085607	0.030076
0.0400162	0.040221
0.127739	0.029371
-0.0333349	0.027552
0.098528	0.035165
-0.0474443	0.031735
0.118904	0.026301
-0.0667279	0.029578
0.066821	0.023566
0.0141423	0.047079
0.0661801	0.02678
0.0297858	0.036889
0.108582	0.026469
0.0690742	0.049135
0.0833074	0.025032
0.0847763	0.037569
0.0526046	0.020106
0.0815054	0.030179
0.0233563	0.021705
0.0939579	0.033794
0.0498413	0.032202
-0.0270563	0.02682
0.0640835	0.040051
0.0501906	0.022323
0.0664384	0.029787
0.028147	0.02153
0.0760645	0.023082
0.113513	0.026335
0.099277	0.027522
0.0831308	0.024296
0.0821764	0.03558
0.0774957	0.035495
0.103622	0.029546
0.0513309	0.039182
0.0732326	0.055221
0.0806669	0.053447
0.0855969	0.043434
0.097846	0.025088
0.0942138	0.035499
0.108671	0.036789
0.0916015	0.040317
0.0886931	0.032536
0.0578957	0.024943
0.0835891	0.021942
0.109169	0.032999
0.0914089	0.030669
0.0765098	0.041952
0.0888773	0.035577
0.0767793	0.027776
0.0960886	0.023401
0.0943494	0.049206
0.0648695	0.042887
0.159455	0.035026
0.0453671	0.029136
0.058939	0.027293
0.0854022	0.027116
0.117939	0.032604
0.111796	0.029413
0.0823121	0.02705
0.0916753	0.026369
0.0666034	0.024579
0.125002	0.023178
-0.0750529	-0.065213
-0.131485	-0.074066
-0.0578646	-0.003746
-0.0558801	-0.063963
0.0648027	-0.054285
0.0581837	-0.0072193
0.0462337	-0.014339
-0.0956706	-0.05967
0.0540038	-0.01228
-0.0481517	-0.050624
-0.0232434	-0.043991
0.0613398	-0.01389
0.0468607	-0.012451
-0.0504623	-0.041877
0.0385258	-0.004275
-0.0270212	-0.036692
0.0311862	-0.00020934
0.0545754	-0.0404
-0.0202552	-0.0027639
0.0535331	-0.038521
0.0473887	-0.0049331
-0.0638563	-0.031617
0.0253295	-0.0029381
0.0683169	-0.034746
-0.0145411	-0.0080108
-0.0426787	-0.02987
0.0334873	-0.032529
0.0524286	-0.0099166
-0.043325	-0.020763
0.042872	-0.0081881
0.0222959	-0.0057602
-0.0397166	-0.0043821
0.0365235	-0.0067967
0.0303858	-0.022484
0.0423849	-0.021463
0.0447522	-0.0079531
-0.0357324	-0.023413
0.0220308	-0.0092604
0.0610197	-0.019735
0.030699	-0.008851
0.0416215	-0.014097
0.0448079	-0.016934
0.0198687	-0.013134
0.0451403	-0.013876
0.0363128	-0.013574
0.0710274	-0.010596
0.0284944	-0.0096865
0.0493924	-0.0065104
0.0261389	-0.0065668
0.0310789	-0.0054749
0.136733	0.048082
0.0434386	-0.010295
0.0751606	0.044994
0.033185	-0.010278
0.135283	0.038614
0.0353755	-0.013159
0.0630931	0.027062
0.0745143	-0.026385
0.0878842	0.022829
0.0510906	0.015301
0.0790937	0.012126
0.0774391	-0.0017656
0.0663364	0.0079558
0.0536414	-0.011677
0.0702666	-0.017746
0.0888627	-0.018396
0.0825707	0.0062722
0.046843	0.0046938
0.0515523	-0.0094048
0.0642887	-0.0056928
0.047442	-0.013808
0.0825491	0.019747
0.0835154	0.033824
0.133568	0.046888
0.17111	0.04395
0.217864	0.030997
0.102219	0.040067
0.0773903	0.03556
0.181828	0.030539
0.226485	0.034268
0.221811	0.010752
0.135057	0.029344
0.0935115	0.023309
0.238377	0.021681
0.0265895	-0.0052473
0.0612879	-0.012512
0.0348684	-0.032053
0.0376977	-0.03664
0.0122007	0.0045418
0.0292031	-0.0030038
0.030838	-0.0048643
0.0156337	0.0018071
0.0374234	-0.013739
0.0171447	0.0089431
0.0353903	-0.0281
0.0348183	-0.0089895
-0.0322951	-0.037645
0.0391022	-0.013789
0.0675655	-0.0094955
0.024809	0.0018047
0.0466837	-0.0074636
0.0453113	0.0079979
0.0423654	6.9464e-05
0.012737	0.011278
0.0276965	-0.0012064
-0.017616	0.011826
0.0342306	0.0052902
0.0319163	0.0025731
0.0640221	-0.01463
0.0270124	0.010452
0.0206502	0.0043329
0.0703729	0.014764
0.0251129	-0.00048425
0.0424981	-0.0035152
0.0267829	0.0077381
0.0143268	0.0034758
0.0618113	-0.0013071
0.0752754	0.013016
0.0469442	0.0065579
0.0629224	0.0051556
-0.0842177	0.02466
-0.112054	0.02839
0.0620821	0.059249
0.128899	0.057913
0.132652	0.070426
0.0851192	0.061513
0.173777	0.056969
0.0525668	-0.03393
0.0456016	-0.016767
0.0673866	-0.025707
0.0926511	-0.020766
0.0913071	-0.027591
0.0591978	0.038727
0.258752	-0.011104
0.171008	0.048685
0.189689	-0.0075701
0.247132	0.0035656
0.138625	0.050404
0.0258571	0.0079759
0.191281	0.035164
0.0559731	0.017611
0.125892	0.02253
0.123698	0.013641
0.103369	0.042252
0.0667345	0.0060937
0.185574	0.04201
0.0699034	0.02913
0.0298015	0.033937
0.0888319	0.036222
0.128825	0.041889
0.113089	0.050859

## Sheet: Figure 3D
gene name
RBP4
IFT22
PPP4R4
C11orf97
PID1
EFCAB1
MGST1
PCBD1
NUDT11
WNT10B
TXN
SSTR1
TUBB6
CTXN1
CNR1
UBA52
SPPL3
NDUFAF8
PEA15
LY6H
TMEM263
EFNB3
C1orf50
SYT17
MOB1B
DTNBP1
ATP2B4
GMFB
GABRB1
TIMM10
FAM120AOS
RBM8A
PTPRF
PHPT1
TMSB10
TM2D3
PRKCD
SCGN
OPRM1
SMIM10L2A
SH3RF1
ACTG1
NADK2
PCDH20
TIMM8B
NIT2
IL33
TMEM130
SLIT1
TMEM159
LOC440934
PKIA
MCUR1
LDHD
THRA
RIPOR2
TFPT
POLE4
PLPPR3
SMIM29
C6orf52
MRAS
LSM3
PNCK
NDUFC2
C2CD4C
KCNG3
SCN3B
SARNP
TMEFF2
MCUB
DOK6
LINC02482
CETN2
SNCA
CD63
TUBB8P12
MSANTD1
DYDC2
ATOH7
ZNF226
SCPEP1
CDKN2D
ZNF350
CD83
TUBB2A
PEX10
SNX7
SNRNP27
GRIN3A
NKAIN3
C1QL3
ASCL2
DYNLL1
PLPPR2
MTA3
CYB5D2
CHCHD6
DDAH1
BATF3
TRIM27
HRAS
TMEM176B
RAB27B
C5orf49
CMSS1
UG0898H09
E2F3
AP3S1
UBL5
KCNMB4
C12orf45
JPT1
FGGY
FABP7
PPP5D1
LRRC3B
SHISAL1
ZSCAN18
SVOP
SEMA4F
EMG1
BIRC3
ZNF831
B3GALT6
LINC01197
MAPK3
C1S
TSEN34
SMIM10L2B
GDA
NTSR1
ARFGEF3
SHISA5
SULF2
HSBP1
MT2A
RER1
RAB36
FAM171B
DPYSL3
MTCH1
BAIAP3
LOC100288911
SUB1
TCEA3
LOC101927752
TMEM158
SOX9-AS1
CHMP1A
CHMP4A
KLK10
IL17D
OST4
RAP2B
ANO3
BPHL
HPCAL4
ARHGEF28
CYB5R1
RGMB
DDA1
GMFG
FBXO2
UCHL1
CNTN1
YWHAH
ACOT2
SLC26A4-AS1
NSFL1C
KIF2A
NT5DC3
RAET1E-AS1
IFI27L2
TMEM256
ARMCX2
NUDT14
LOC101927420
WDR86
LINC00461
RASAL1
LYRM9
SFTPD
NKD2
ALDH2
PYCR3
LOC101927811
GNB2
UMPS
PTGER3
RIOX2
TRAPPC2L
MBOAT7
TMSB4X
LOC105374546
PCED1B
EFNB2
CCDC189
FILIP1
TXNL4A
NELFE
CCDC3
FADS3
TMEM42
SLC7A4
NUDT10
VAV1
TUBB4B
SKAP2
TTYH1
MDGA1
TDRD9
BRWD1
PRNP
PSD3
SMIM4
CENPVL3
IDNK
LYPD8
WTIP
AHRR
AZIN1-AS1
DYRK3
GSKIP
C20orf27
LSM4
ANKRD6
PTBP2
ZMAT2
VSIG10L
GABRA5
SELENOW
IFT27
NAGK
BABAM2
TMEM208
PRR5
LINC01140
GABBR1
SUMF1
AMIGO2
SP5
ADCY7
RNF150
YJEFN3
SLC16A2
DKFZp779M0652
COG5
TAMM41
LOH12CR2
CEBPA
HTR7P1
MMD
YPEL1
BCKDK
STX12
DPF1
PUSL1
LRRC42
KCTD12
CHID1
HSP90B1
RILPL2
FAM71F1
CPNE7
SSSCA1
GOLM1
PDGFC
CMAS
ZFP64
RTL8C
PTER
LOC285097
WFDC1
PPP1R32
HACD4
RPS10
ALKAL2
CANX
SSTR2
TBCA
DIAPH3
F12
MUM1L1
S100A13
DDAH2
RAB3C
PAX6
STK32C
SNTG2
PSORS1C1
MYDGF
ARHGAP33
GGCT
HTR1A
DGKB
KIF21B
MAGED1
HRASLS
CCDC153
SMAD3
GABRA3
GPM6B
RHBDD2
TAF10
IGFBP5
CA10
ARHGAP45
FKBP1A
ARHGAP5-AS1
ACADL
PYGL
CENPW
ETNPPL
HBQ1
CPE
CCDC6
PSMB7
GPRIN2
POLR2L
MT3
GSTM3
FXYD6
RPL12
CCDC148
CCT5
TOM1L1
ORC6
RTP1
FZR1
MAGEH1
LOC728392
ENOX1
C8orf46
NKAIN2
B9D1
CALML3
RSPH1
MYADM
CHRDL1
FDPS
TPST1
UROS
FAM229B
CDC42SE2
FKBP1B
PSME1
LONRF2
LARGE1
SLC35A2
SLC25A23
BCRP2
NIPSNAP3A
EPOP
HMGCS1
SMIM27
BTBD9
ATP9A
SERP1
COG1
RTL8A
PRDX4
ARMCX1
TBCB
FTH1
ABCC6
EPHA10
APOPT1
SDK2
DNAJA1
DOC2A
C2orf69
STUM
NECAB2
DACH2
MT1JP
PRSS35
RAB32
JUN
MYB
ETFB
ST5
ADRB2
RANBP3L
GLOD4
NANOS1
TMEM53
SST
CKS1B
GUK1
FAM107A
CACUL1
SLN
NKAIN4
KLHL2
SH3BGR
NEDD4L
GTF3C6
KXD1
UBE2Z
ROBO1
CDC42P3
PIANP
SRM
MZT2B
RIPK2
PLPBP
PPEF1
MT1B
CDH9
MZT2A
MESP1
TNNT1
DNAH5
STK17A
ARHGDIG
ALDH9A1
ARHGDIB
TMEM164
CRIP2
KLK7
LRRC2
BEX3
CHST1
PRKCG
UCHL3
DOC2B
CCDC167
AKR7L
NUS1
C1QL1
CABYR
CHRNB1
FAM102B
BEX1
LYPD1
SPATA33
CACNG3
PTPRA
TRIM36
AKR7A2
ATP6V1C1
PRMT2
CELF5
MT1L
PCDH8
SMAD2
POLR2G
ZSWIM9
MRPS16
PTRH2
PON2
PDGFRA
VKORC1L1
ATP5ME
MCTP1
ENO1
HSD11B1L
KLHL35
GAP43
XYLT1
UHMK1
KLK5
C22orf39
CD81
DZIP3
SMARCD3
HGF
ZNF706
UQCC3
TBC1D13
SEC61A2
ZCCHC18
CNIH2
GCNT1
SNCG
NBDY
CERS1
GTF2F2
SLC26A4
FAH
RSU1
SHISA4
GNB4
ERICH6-AS1
ADGRL3
SLA
FAM228B
PRAF2
GTF2H5
RIIAD1
SPON2
RNF181
LINC01485
CREM
MAN1A1
ICAM5
CCNH
EMC7
PCSK5
UNC5B-AS1
ADRA1B
MPV17L2
GBA
VPS29
EFHB
HSPB11
UFC1
GABRB3
MEIS3
HIST1H2BK
DNAJC2
PRDM16
ADGRG1
GRIA1
MYL5
RNASET2
WDR66
POLR3GL
CXorf57
DAPL1
SH3GL3
LOC729970
LYRM2
MIF
UQCC2
FDX1L
NIPSNAP1
GSTO2
RBBP7
MT1X
ACTR1A
LAMA1
PYCR1
GNG2
MT1G
MT1M
LINC01547
STYK1
PSENEN
FAM149A
SLIRP
PNPLA3
TMEM128
FZD1
PSMB1
MIF-AS1
CPNE6
NOV
C19orf70
2024-03-08
LOC105372480
RTN4RL2
ZBTB44
FTL
ELMO2
SLC26A11
MT1A
MRPL20
BCL7C
LDHA
SLIT3
DPCD
S100A16
SLC44A3
PSMG3-AS1
ACP1
TBC1D24
STRAP
MAFG
UBE2S
FAM200B
LOC642852
P2RX5
PDS5A
CACNA1H
TCTA
ECHDC3
STX7
VSTM2L
KIRREL2
C3orf14
TYW5
NLE1
KCNN3
APMAP
CARD17
KCNQ1
SFRP1
RCN1
LINC00260
PTRHD1
FAM162A
BEX2
GINS2
LCLAT1
RRP7A
LOC93622
ARPC3
UBE2D2
VPS37D
STX17-AS1
RTBDN
EDARADD
DKK3
AIF1
RNASEH2C
RRP7BP
NPY1R
NISCH
RNF7
BYSL
RASGEF1C
EDNRB
GNPTAB
SLC9A6
TUBB2B
HRH1
TMEM136
FREM3
ZNF219
ACTR10
DHRS4
VBP1
OPTN
LOC441052
TMEM150C
ARHGEF40
LOC441666
TM7SF2
CHMP1B
LRRC36
MRC1
LOC100129291
FRA10AC1
CDC27
CLU
TRIP12
ADCY2
PAMR1
WRB
KLHL12
PGM2L1
DENR
PRDX1
ALOX5
RNF5P1
S100A6
GUCY1A1
C16orf95
SLC35F2
SUSD1
FZD9
IMPACT
CHL1
KPNA2
TRAPPC6A
PIM2
LOXL1
SELENBP1
EFEMP1
C2orf80
RPL27A
MKL2
CBFB
AP1S1
CDO1
MRPL37
GSTM5
GPT2
SH3KBP1
HTR7
C1orf122
SWI5
ADGRV1
PLPP4
AP2B1
ADTRP
FADS2
STARD3NL
WFS1
VPS37C
RXRA
ZCCHC12
WDFY4
EIF3J
C17orf67
JMJD4
HMGCL
FGFBP3
GGTA1P
ME3
MRPL30
VIT
TPD52
RPS18
B3GNT2
LOC100507516
ANOS1
SIDT1
LMO3
THTPA
WIF1
SPINT2
ENDOU
GNG4
MANEAL
TRUB1
GDF10
HACD1
C12orf76
DRAM1
PTRH1
DMGDH
CMTM7
RAB35
POLR2I
EXOC6
FAM86C1
GTPBP4
TMEM106A
SLCO1C1
UQCR11
TMEM59L
TMEM230
CCBE1
EFHC2
CNN3
CDC42
PTN
KCTD6
PTGES
NAV3
SSR4
CRYM
TP53TG1
ARPP19
TMEM176A
PTGER4
ABI1
IKBIP
UBE2B
KLRC2
NPY
CYP46A1
TKFC
PNMA8A
SRP19
LRRN2
PIPSL
IL34
NDST3
PAXIP1-AS1
BHMT2
SNAI2
PUF60
CFD
LOC100240735
UBXN8
UBE2L5
PTS
GPC4
CLEC4G
KLF8
SYTL5
TTPAL
TMEM196
SIGIRR
CTNND2
FBXL16
SH2D5
CAMK1G
CISD3
GLO1
GAR1
SIRPA
PPDPF
PNPLA4
VPS35
PCDH17
OAZ1
HMGCR
NEBL-AS1
CDC16
CD33
GPNMB
ACOT8
ELL3
NMNAT3
RSPO3
SQLE
APOM
ZMYND12
LOC101930085
ACAA2
PIGV
PLCB2
CALHM6
TAC1
LIN7B
USP9X
ADGRA3
GLRA2
CIB1
ABCB6
CFAP52
CENPF
PRSS23
MINOS1
TMEM54
NETO2
FXYD1
LOC100506100
ME1
GSS
CCDC103
NABP1
TMEM200A
SPICE1
SH3BGRL3
PLAC9
CSGALNACT1
EYA2
AP3M2
NUDT18
DNAH14
RAB31
FOXN3-AS1
ATXN10
TNFRSF11A
IQCK
PLAC9P1
ADRA2C
UBE2A
USP12
CX3CR1
FABP3
LOC644936
ACSF2
MGMT
NPTX2
MYL12B
GNAQ
DDB1
NCKAP1
CETN3
HSPB3
PPM1M
ST6GALNAC5
LSM7
OAZ2
B4GALT2
GBAP1
SIRT3
HLA-DMB
CTC1
COPS4
NHLRC1
MECR
MT1E
TUBA1B
MACROD2
HINT1
SLC25A22
MPI
BBOX1
DAD1
ZNF436
RPS2P32
SCN9A
GALNT14
CORO1A
CDH10
GS1-124K5.4
RAN
TRIM22
NCAM2
SQOR
ACOX2
PLB1
HNRNPC
DPYD
ATOX1
YWHAB
TRMT112
COMT
TMEM17
ATP6V1H
RGS14
ZFP69
WNT7B
CAPZB
CRMP1
ERFE
FAM129B
IDH1-AS1
VEZT
LOC101928111
ONECUT1
AMN1
PLS3
KCNK2
CAP1
STOX1
WDR54
OR14I1
ANKRD30B
SNX3
EIF1
SERPINB8
ACTB
PLXNA1
DHRS9
JMJD1C-AS1
TIMP4
ZNF727
COA6
SERINC1
BLCAP
IDH2
FAM181A
ICE1
AKAP8
OAZ3
E2F5
PACRG
SC5D
VAT1L
BFSP1
DEGS1
RNASE6
PDE2A
RSPH9
DMAC1
GATB
SUSD3
LOC103344931
SIL1
ATP8A2
FLRT1
DCUN1D5
YWHAZ
RETREG1
BRMS1L
RHBDF2
ITGB2
CARD16
LAMTOR2
KCNMB2
BCR
PSMC1
B4GAT1
MSMO1
APTR
CIB2
SYN2
LAMB1
WDR7
LINC00320
TTLL1
SH3GLB1
PLPP3
LCP1
TSR3
FAM86FP
RB1
TCFL5
MIR7-3HG
MAP4
PDE1A
ADIRF
SERF2
PTDSS1
BORCS7
RASL10A
LRRC73
TNFAIP8L2
CHST15
ALDH6A1
ARNT2
PDHB
MORN5
ZNF469
CNOT7
SARDH
SUMO3
AK5
TPM3P9
ANKRD28
CFL1P1
CYTOR
MAPK8IP1P2
FABP5P3
GRB14
ZFP36L1
MYBPC2
CD53
WASHC3
FAM86EP
MANF

## Sheet: Figure 3E
	Amygdala	Cerebellum	Cortex	Hippocampus	Striatum	Thalamus
Early Fetal	1	1	1	1	1	0.11
Early Mid	1	1	0.031	1	0.056	3.152e-05
Late Mid	0.556	1	0.0007605	0.183	1	0.341
Late Fetal	0.007	0.556	8.471e-06	0.178	1	2.484e-08
Early Infancy	0.141	1	1.32e-06	0.017	0.06	0.0002925
Late Infancy	2.866e-05	1	8.471e-06	0.0002825	2.96e-06	0.001
Early Childhood	0.002	1	0.015	1	0.029	0.556
Mid Late	3.229e-10	1	0.06	2.229e-10	4.67e-10	0.345
Adolescence	1.3e-14	1	0.25	0.002	0.556	1
Young Adulthood	0.031	1	0.719	0.341	1	1

## Sheet: Figure 4A
brain region	R2 value	Serotonin	Dopamine	histamine	Acetycholine	Cannabinoid	Glutamate	GABA	Noradrenaline
lh_bankssts_part1_area	0.0362331	0.55518	0.402434	0.336604	-2.33107	-0.636347	0.163375	0.95743	0.556153
lh_bankssts_part2_area	0.0373694	0.164929	-1.05268	0.435054	-0.183057	-0.469086	-0.866615	-0.160369	-0.77617
lh_bankssts_part3_area	0.0251283	0.000571162	0.00656927	-0.216119	-3.14811	-0.945929	0.661528	1.26727	0.732745
lh_bankssts_part4_area	0.0372929	-0.183574	-0.510446	0.415013	-0.818464	-1.23332	-0.39022	0.324559	0.00430336
lh_bankssts_part5_area	0.00945947	0.58949	0.621216	0.0417321	-2.30305	-0.46569	0.333416	0.65857	1.41704
lh_bankssts_part6_area	0.0229097	1.03111	-0.68483	-0.0207676	1.15778	-0.591154	-0.0263232	0.881676	-0.304733
lh_bankssts_part7_area	0.0458509	0.684858	0.0167195	0.130257	-2.23955	-0.364474	0.400026	0.873186	1.59127
lh_bankssts_part8_area	0.0267809	0.739553	-0.402535	0.052014	0.74234	-0.867049	-0.0761717	0.803692	-0.591695
lh_bankssts_part9_area	0.0112678	1.01429	-0.0301792	0.399373	-0.628341	0.706027	-0.320167	0.265399	1.44095
lh_bankssts_part10_area	0.0286646	2.6842	0.0537522	-0.0719991	1.02749	1.63926	0.340061	0.937413	0.802121
lh_caudalanteriorcingulate_part1_area	-0.150845	-1.37021	-0.243541	0.903214	-0.558524	0.50638	0.343869	-0.520926	-2.6363
lh_caudalanteriorcingulate_part2_area	0.0921494	1.04562	1.35143	0.694974	0.543023	1.77381	2.27504	0.368786	-0.152812
lh_caudalanteriorcingulate_part3_area	0.080658	0.789865	1.12059	0.804977	-0.368666	1.87827	2.29355	-0.247592	-0.716045
lh_caudalanteriorcingulate_part4_area	-0.0439734	-1.46433	-0.00966803	0.780194	-1.0152	-0.113744	0.695129	-0.240034	-1.97868
lh_caudalanteriorcingulate_part5_area	0.0423345	0.656396	1.29711	0.843893	-1.30537	1.19804	2.3232	-0.00619426	-0.32523
lh_caudalanteriorcingulate_part6_area	-0.0866928	-0.524002	0.444421	0.834783	-1.31464	0.445458	1.4495	-0.0820646	-1.54542
lh_caudalanteriorcingulate_part7_area	0.0781937	0.0566768	1.08773	0.869637	0.138665	0.339415	1.66098	-0.172526	-0.762078
lh_caudalmiddlefrontal_part1_area	0.105509	-0.847235	-0.689543	0.919949	-1.24385	-0.30483	-0.882833	-1.22858	-0.437965
lh_caudalmiddlefrontal_part2_area	0.0986147	-1.72151	-0.873724	0.957714	-0.650082	-0.708053	-1.09261	-1.26165	0.12571
lh_caudalmiddlefrontal_part3_area	0.082377	-1.27337	-0.919144	0.629657	-0.300418	-0.815419	-0.836265	-1.22405	-2.42384
lh_caudalmiddlefrontal_part4_area	0.0545084	1.21562	-0.297882	-0.239678	-0.724827	0.258173	0.366609	-0.560233	-0.189948
lh_caudalmiddlefrontal_part5_area	0.035479	-0.529459	0.366438	0.228482	0.670633	-1.16278	0.0846763	-0.755545	0.914856
lh_caudalmiddlefrontal_part6_area	0.0220139	-0.023807	0.471265	-0.0381001	-0.0963709	-0.54545	0.343142	-0.768572	0.699634
lh_caudalmiddlefrontal_part7_area	0.0541076	-0.00865259	-1.01119	0.55276	0.729964	-0.0138258	-0.400529	-0.992869	1.07269
lh_caudalmiddlefrontal_part8_area	0.0525828	-1.65695	-0.430923	0.333397	-1.23442	-1.47882	-0.496483	-1.05757	-1.58411
lh_caudalmiddlefrontal_part9_area	0.0426746	0.544349	-0.181798	0.140047	0.26037	0.0795749	-0.0434016	-0.829841	-1.05801
lh_caudalmiddlefrontal_part10_area	0.132165	-0.513509	-0.287891	-0.85921	0.615822	-1.47882	0.641757	-0.547009	0.12571
lh_caudalmiddlefrontal_part11_area	0.0250152	0.364409	0.277533	-0.827443	0.926046	-1.2568	1.03007	-0.322811	0.783332
lh_caudalmiddlefrontal_part12_area	0.0506598	1.39375	0.130227	-0.991238	0.798615	-0.385856	0.99477	-0.285135	0.12571
lh_caudalmiddlefrontal_part13_area	0.0463154	1.54117	-0.0668237	-0.733851	-0.880665	0.0980549	0.784369	-0.468445	0.757027
lh_caudalmiddlefrontal_part14_area	0.046218	-1.60204	-0.689976	0.141467	-0.818476	-1.47882	-0.383182	-0.942912	-1.73954
lh_caudalmiddlefrontal_part15_area	0.0525484	0.802129	-0.635888	-1.23652	0.346012	-0.530225	0.838558	-0.374979	0.00430336
lh_caudalmiddlefrontal_part16_area	0.0370547	0.206526	-0.86069	-0.103737	-2.37304	-0.706331	0.27972	-0.607329	0.802121
lh_caudalmiddlefrontal_part17_area	0.0363665	0.817931	0.090384	-0.616461	0.0132246	-0.328038	0.507744	-0.430108	0.412672
lh_caudalmiddlefrontal_part18_area	0.0485799	0.523273	-0.609698	-1.29942	-0.0627391	-0.612709	0.879022	-0.384784	-0.0599709
lh_caudalmiddlefrontal_part19_area	0.0412355	0.637048	-1.27941	-1.36794	0.432758	-0.186916	0.667884	-0.535081	-1.2669
lh_caudalmiddlefrontal_part20_area	0.0673226	0.211701	-0.931409	-1.26013	0.635206	-0.931998	0.579016	-0.488233	-0.117104
lh_caudalmiddlefrontal_part21_area	0.0546109	-0.516989	-0.237235	-0.395536	0.238803	-1.15017	0.348061	-0.714066	-0.663435
lh_cuneus_part1_area	0.0521486	0.27087	-1.00415	-0.228316	0.605631	1.43917	-1.43611	-0.714221	0.12571
lh_cuneus_part2_area	-0.302934	-1.10531	-0.182884	-0.540909	1.84389	-1.47882	-1.56893	-0.918132	-0.0997598
lh_cuneus_part3_area	-0.0497096	-0.729142	-0.101652	0.589202	1.23244	0.921517	-1.23487	-0.757668	-0.966953
lh_cuneus_part4_area	-0.23019	-0.791152	-0.7169	-0.540986	0.925577	-1.05581	-1.74696	-0.869488	0.301076
lh_cuneus_part5_area	-0.212993	0.440796	0.474819	0.0683624	2.39026	0.433975	-1.42653	-0.803451	0.283539
lh_cuneus_part6_area	-0.156375	-0.546568	-0.695233	-0.369449	0.586702	-0.809951	-1.74854	-0.779904	0.520283
lh_cuneus_part7_area	0.0753868	-1.68412	-1.19038	0.54102	0.656724	-0.674595	-1.77257	-0.943829	-1.71563
lh_cuneus_part8_area	0.0449558	-1.85794	-1.09397	0.160581	0.820145	-1.47882	-1.71296	-0.847994	-1.25529
lh_cuneus_part9_area	-0.202623	0.0220517	0.751334	0.460156	2.12783	-0.3472	-1.34132	-0.644065	0.914856
lh_cuneus_part10_area	-0.079941	-0.524736	-0.442121	-0.548775	1.24284	-0.512289	-1.44414	-0.502931	0.00430336
lh_cuneus_part11_area	-0.125538	-0.163252	0.120832	0.171285	1.91449	0.0928672	-1.58496	-0.629579	1.1779
lh_cuneus_part12_area	-0.222222	0.384948	0.408931	0.0644993	1.99291	0.693409	-1.52631	-0.694052	0.556153
lh_entorhinal_part1_area	0.0671857	0.330412	-0.0363947	1.27792	-1.07791	5.20305	1.17455	1.68541	-1.05801
lh_entorhinal_part2_area	0.0957533	1.71445	0.304951	0.780597	-0.788062	5.40892	0.820553	2.08956	-0.0496553
lh_entorhinal_part3_area	0.0300629	0.600738	-1.33371	0.81584	-2.15203	4.51089	-0.233079	0.405127	-1.57399
lh_entorhinal_part4_area	0.0666863	-0.613073	-2.90542	0.698063	-2.85949	2.42893	-1.63689	-0.953948	-3.03087
lh_entorhinal_part5_area	0.0544405	0.680419	-0.451372	1.06715	-2.33388	0.951034	-0.0808096	1.55125	-1.22711
lh_fusiform_part1_area	-0.0089841	0.545517	0.657883	1.01342	0.301959	0.103801	0.39749	2.56127	-0.400387
lh_fusiform_part2_area	-0.0725345	1.30799	0.810769	0.380336	-0.219101	2.05882	0.748532	2.6513	-0.117104
lh_fusiform_part3_area	0.0242712	-0.0287852	-0.0179716	1.31814	0.122176	-0.600538	0.00437224	2.31969	0.12571
lh_fusiform_part4_area	-0.0177966	0.417957	-0.455183	1.2582	-0.19408	0.775397	-0.212446	1.91896	-0.0599709
lh_fusiform_part5_area	-0.0136667	1.34285	0.640422	1.44635	-0.0290163	1.48291	-0.0720922	2.11825	0.368524
lh_fusiform_part6_area	-0.0566763	-1.647	-0.42041	0.361235	0.516442	-0.695815	-1.54206	-0.346795	0.520283
lh_fusiform_part7_area	-0.0190315	0.384666	0.537064	1.35995	0.441361	0.910844	-0.301658	1.62262	0.12571
lh_fusiform_part8_area	0.060892	1.53551	1.3446	0.97259	-0.075152	1.70809	0.0688033	1.59734	0.42164
lh_fusiform_part9_area	-0.029649	1.135	0.931505	0.677703	-0.606612	1.05508	0.064938	0.988978	0.351181
lh_fusiform_part10_area	-0.0444526	0.326176	-0.2196	-0.056681	1.37329	0.177394	-0.938758	-0.337865	0.412672
lh_fusiform_part11_area	-0.0158265	-0.222365	1.00728	0.907496	-0.148501	-0.0853164	-0.226152	0.919628	-0.584521
lh_fusiform_part12_area	-0.0222708	0.654306	-0.338864	-0.238574	0.938759	-0.160269	-0.827686	-0.0854317	0.301076
lh_fusiform_part13_area	-0.0154105	0.669975	0.339716	0.16638	0.42278	-0.251208	-0.633922	0.105145	0.463916
lh_fusiform_part14_area	0.062242	0.328619	1.0108	0.589126	-1.83761	0.0518636	-0.0684603	0.397884	0.689386
lh_fusiform_part15_area	-0.0235404	1.22181	0.869917	0.673628	0.629304	1.32874	-0.102107	0.732391	0.520283
lh_fusiform_part16_area	-0.0568373	-2.07162	-0.489285	0.469388	0.862024	-0.636238	-1.41834	-0.240992	-1.45258
lh_fusiform_part17_area	-0.0264533	0.9962	0.138429	0.0997077	0.267197	1.06138	-0.755831	-0.308425	0.651807
lh_fusiform_part18_area	-0.0179093	-1.28084	0.320613	0.816217	0.897415	-0.824601	-0.612935	0.851011	-1.64987
lh_fusiform_part19_area	0.0873434	-0.310015	0.841633	0.542751	-1.71121	-0.387344	-0.264859	0.20653	0.877278
lh_fusiform_part20_area	-0.0214736	-1.38672	-0.147579	0.597638	0.574893	-0.309572	-0.698279	0.590539	-1.25529
lh_fusiform_part21_area	-0.0221815	0.14625	0.405073	0.455183	1.10914	-0.459461	-0.430984	0.141882	-0.0058139
lh_fusiform_part22_area	0.0442462	0.452615	-0.460578	0.0330968	-1.93403	-0.128766	-0.693766	-0.419354	-0.372697
lh_fusiform_part23_area	-0.0231579	-0.22311	-0.202176	0.461781	0.626364	1.10739	-0.906344	-0.158105	-1.05801
lh_fusiform_part24_area	-0.035727	0.82646	0.819639	0.618216	-0.168346	0.583848	-0.207703	0.521881	1.00254
lh_fusiform_part25_area	0.0417781	0.687403	0.372737	0.345381	-1.03143	0.0987312	-0.302906	0.0993715	0.689386
lh_fusiform_part26_area	0.0665066	-0.0725129	0.53037	0.462233	-0.329496	0.279904	-0.340692	-0.200939	0.689386
lh_fusiform_part27_area	0.0280061	-0.141231	0.299569	0.462673	0.496145	0.789262	-0.489463	0.163677	0.618926
lh_inferiorparietal_part1_area	-0.0481979	0.207217	-0.877504	-0.198278	-0.183953	-0.65183	-1.21727	-0.440658	-0.878657
lh_inferiorparietal_part2_area	0.0482285	-1.02694	-1.21918	-0.00791517	-1.26872	-0.762317	-1.16893	-0.785303	-1.16562
lh_inferiorparietal_part3_area	-0.0657687	-0.0966815	-0.748112	-0.972011	1.52881	0.936733	-0.416524	0.302861	1.07269
lh_inferiorparietal_part4_area	0.0232432	0.40787	0.276356	-1.20284	0.0930134	-0.448674	0.597747	0.719747	0.368524
lh_inferiorparietal_part5_area	0.0323067	-0.117053	-0.536644	-0.808054	-0.327189	-0.848923	-0.184089	0.0646009	-0.137338
lh_inferiorparietal_part6_area	0.0564629	-0.997662	-0.82852	0.105578	-1.0653	-0.62695	-1.0293	-1.00419	-1.10185
lh_inferiorparietal_part7_area	-0.0395719	0.727644	-0.297974	-0.484337	-0.658514	-0.365024	-0.398188	-0.0710364	1.41704
lh_inferiorparietal_part8_area	0.0214466	1.77631	0.301118	-0.710302	0.388547	0.313969	0.72083	0.741162	1.11214
lh_inferiorparietal_part9_area	0.0118754	0.404399	-0.228216	-1.5066	-0.586371	0.138433	0.407011	0.610465	0.862246
lh_inferiorparietal_part10_area	0.0267845	0.635665	-0.129685	-1.53368	0.724855	-0.380623	0.252745	0.391414	1.00254
lh_inferiorparietal_part11_area	0.0524542	1.26669	0.049274	0.200671	0.0287925	0.355341	-0.524149	-0.017615	1.11214
lh_inferiorparietal_part12_area	0.0380391	-0.66879	0.306436	-0.619376	-0.548194	-1.2296	-0.0905102	-0.0928144	0.914856
lh_inferiorparietal_part13_area	0.0165161	1.22265	0.368166	0.0966019	-1.6302	-0.256014	0.178743	0.497588	1.704
lh_inferiorparietal_part14_area	-0.0172477	-0.0507453	-0.0154994	-0.2276	0.586033	-0.469834	-0.347559	-0.251514	-0.071576
lh_inferiorparietal_part15_area	0.0281704	-0.413858	0.462318	0.494506	-2.92517	-0.836591	-0.421613	-0.269895	0.986596
lh_inferiorparietal_part16_area	0.061818	-0.431579	-1.2339	0.597252	-1.70063	-0.453414	-1.0557	-0.852935	-0.448214
lh_inferiorparietal_part17_area	0.0270841	0.0969808	0.824783	0.487162	-2.1704	0.016828	-0.379516	-0.558789	1.52864
lh_inferiorparietal_part18_area	0.0548628	0.977824	0.0660259	0.371535	-0.411951	0.443251	-0.688195	-0.36849	0.71757
lh_inferiorparietal_part19_area	0.0742228	-1.28128	-0.960367	0.545452	-2.2869	-1.47882	-0.972718	-0.876537	-0.602732
lh_inferiorparietal_part20_area	0.0297799	0.673696	-0.0334781	-0.309902	0.352829	-0.510771	-0.223351	0.00480054	0.914856
lh_inferiorparietal_part21_area	-0.0452552	0.519397	-0.108667	-0.815042	-0.459689	0.0757857	0.187115	0.199819	0.12571
lh_inferiorparietal_part22_area	0.0238548	-0.601781	-1.10414	-1.15372	0.758051	0.246314	-0.106995	0.149656	0.12571
lh_inferiorparietal_part23_area	-0.0292845	-0.298035	-0.827383	-0.363625	-0.166015	-1.47882	-0.583759	-0.265238	-0.860722
lh_inferiorparietal_part24_area	0.0250534	0.916302	1.29559	-0.191807	-2.597	-0.737949	0.49946	0.597601	1.00254
lh_inferiorparietal_part25_area	0.0464095	0.799775	0.5947	0.210152	-0.0779552	0.210727	-0.339861	-0.349297	1.00254
lh_inferiorparietal_part26_area	0.0151931	0.866087	0.609226	-0.646884	-2.17736	-0.531958	0.397826	0.539691	1.04638
lh_inferiorparietal_part27_area	-0.0138416	0.524715	0.157733	-1.22399	-0.152772	-0.616504	0.224366	0.277367	0.301076
lh_inferiorparietal_part28_area	0.046808	0.39232	-0.389838	-0.342887	-0.508197	-0.66216	-0.241158	-0.238704	0.12571
lh_inferiorparietal_part29_area	0.0275924	0.235718	-0.000567547	-0.192741	-3.02846	-1.16023	0.213232	0.240209	1.704
lh_inferiorparietal_part30_area	0.0294311	1.62959	0.692217	-0.178869	0.744236	0.361436	-0.0873152	0.0441653	1.02759
lh_inferiorparietal_part31_area	-0.00983455	1.01777	0.396291	-0.645111	-0.304828	-0.494457	0.155847	0.203515	1.00254
lh_inferiorparietal_part32_area	0.0270501	-0.342981	-0.497702	-1.09916	0.63955	-0.552752	0.194672	0.132357	0.520283
lh_inferiorparietal_part33_area	0.0264155	0.109134	-0.0237911	-1.1004	-1.43392	-0.296304	0.680777	0.632081	0.589914
lh_inferiorparietal_part34_area	0.0361836	-0.101408	-0.0702514	-1.24506	0.872071	-0.528375	0.41972	0.298091	0.269191
lh_inferiorparietal_part35_area	0.0169698	-0.0559353	-0.344316	-1.32072	-0.424592	-0.871468	0.370198	0.317061	1.09697
lh_inferiorparietal_part36_area	0.0129198	-0.602012	-0.850484	-1.76474	0.746411	-0.345136	0.0980555	0.208861	1.09697
lh_inferiorparietal_part37_area	0.024696	0.0998245	-0.309596	-1.36088	0.805407	-0.554008	0.0296938	0.211023	1.13008
lh_inferiorparietal_part38_area	0.00911486	0.637404	0.0834364	-1.33436	0.657974	-0.792038	0.0706483	0.255151	0.269191
lh_inferiorparietal_part39_area	0.0111361	0.0731495	-0.659064	-0.335396	0.0548568	-0.944082	-0.473719	-0.278541	-1.02214
lh_inferiorparietal_part40_area	-0.0122896	0.802977	-0.185397	-0.376944	0.28303	0.0475093	-0.365921	-0.202809	0.476442
lh_inferiorparietal_part41_area	-0.0703883	-0.781768	-1.70479	0.339052	-1.11054	-0.500263	-1.44283	-1.05813	-1.13692
lh_inferiortemporal_part1_area	-0.0288512	1.84838	1.23064	0.303955	-0.559945	0.854683	0.469699	1.35398	1.1779
lh_inferiortemporal_part2_area	0.044458	-0.0545793	0.558309	0.70604	-0.28558	0.282959	-0.495462	0.260671	0.967466
lh_inferiortemporal_part3_area	0.0156079	0.682606	0.095118	1.21137	-0.856683	0.800944	0.104536	2.1267	1.09022
lh_inferiortemporal_part4_area	0.061678	1.06826	0.642129	0.523589	1.11738	0.782633	-0.54324	0.0463989	0.269191
lh_inferiortemporal_part5_area	0.0245086	1.59139	0.552003	0.657506	-0.943823	1.07718	0.397171	2.54434	0.576651
lh_inferiortemporal_part6_area	0.0854187	0.913078	-0.149652	0.0194729	-0.817241	1.1026	0.583002	1.62439	0.783332
lh_inferiortemporal_part7_area	0.0429196	1.21085	-0.0559676	0.675337	-0.60625	0.574026	0.516508	2.50248	0.238445
lh_inferiortemporal_part8_area	0.0643149	0.573346	-0.484926	0.770599	-0.0981245	-0.295176	0.160887	2.24969	-0.359918
lh_inferiortemporal_part9_area	0.0315933	0.428705	0.219093	0.393499	0.00413994	-0.519136	0.286302	2.07256	-0.564792
lh_inferiortemporal_part10_area	0.0454634	1.17628	-0.0469458	-0.0654207	-1.68414	0.1384	0.0453164	1.49399	-1.15665
lh_inferiortemporal_part11_area	-0.0238926	0.853934	0.326188	0.199493	-0.441071	-0.468373	0.0266541	1.75266	-1.45258
lh_inferiortemporal_part12_area	-0.0234433	2.50328	0.484315	0.123082	1.08283	0.780683	-0.00186346	0.743501	1.704
lh_inferiortemporal_part13_area	-0.0257275	1.33064	0.672336	-0.173271	1.58423	-0.596793	0.419745	1.1799	1.1779
lh_inferiortemporal_part14_area	-0.024652	1.16411	0.247942	-0.267021	1.15819	-0.548478	0.374674	1.40211	0.699634
lh_inferiortemporal_part15_area	-0.0442507	0.323476	-0.394145	-0.480766	-2.13127	-0.426618	-0.34095	1.09698	-4.0173
lh_inferiortemporal_part16_area	-0.0381703	0.666859	-0.163233	0.024724	-0.781554	-0.460635	-0.0717305	1.25126	-1.84715
lh_inferiortemporal_part17_area	0.0201339	1.39977	0.0824377	-0.169456	1.18085	-0.348863	0.196968	1.20643	1.35327
lh_inferiortemporal_part18_area	-0.0165485	0.474367	0.248511	0.658192	-1.87886	-0.0161355	0.154222	1.56727	-0.338493
lh_inferiortemporal_part19_area	-0.0758557	0.771548	-0.0298806	-0.0304131	-1.29696	0.0881944	-0.0939567	0.948512	-2.60999
lh_inferiortemporal_part20_area	-0.0450925	0.425103	-0.502724	-0.508191	-0.820508	-0.382664	-0.133851	1.12261	-2.01626
lh_inferiortemporal_part21_area	-0.0295241	0.805647	-0.634956	0.454955	0.715428	-0.106377	-0.43205	1.02097	-0.400387
lh_inferiortemporal_part22_area	-0.0450247	2.15088	0.497854	-0.377904	-1.17787	0.41014	0.34928	1.42989	0.599198
lh_inferiortemporal_part23_area	-0.0297151	1.23267	0.0216152	0.00627769	0.777694	-0.465651	-0.0446611	1.13477	0.651807
lh_inferiortemporal_part24_area	0.0243418	0.0440744	0.298496	0.561339	0.560867	0.0708928	-0.17631	0.829045	0.986596
lh_inferiortemporal_part25_area	-0.0435484	2.00275	0.0930265	-0.461815	0.551566	0.472162	0.274782	1.57288	1.07269
lh_inferiortemporal_part26_area	-0.0235783	1.35352	-0.232175	-0.492682	-0.916028	0.0425194	0.131513	1.35123	0.42164
lh_inferiortemporal_part27_area	-0.0210226	1.52498	0.506698	-0.161342	0.0246064	0.222451	0.304073	1.49605	1.1779
lh_inferiortemporal_part28_area	-0.0393183	1.61061	0.42014	-0.201053	-0.25986	0.295752	0.252259	1.39027	1.00254
lh_isthmuscingulate_part1_area	0.017425	-1.72296	-0.690825	-0.0230581	-1.37976	0.424243	-1.34679	-1.09698	-0.367506
lh_isthmuscingulate_part2_area	0.0429626	0.718322	1.17868	0.674068	1.49784	1.31614	0.108889	-0.554608	-1.22711
lh_isthmuscingulate_part3_area	0.0932048	-1.54497	0.681754	-0.158679	-1.44244	0.264222	-0.846152	-0.782108	0.520283
lh_isthmuscingulate_part4_area	-0.0924605	-2.25579	-2.19252	-0.0128515	-1.44034	-0.09761	-2.0343	-1.84769	-2.07262
lh_isthmuscingulate_part5_area	0.0828278	0.673795	0.493362	0.185934	0.683742	1.89281	-0.805213	-1.09376	-0.295167
lh_isthmuscingulate_part6_area	-0.17824	-0.839955	-0.569824	0.390397	-0.0660278	0.482184	-1.16299	-1.25532	-0.663435
lh_isthmuscingulate_part7_area	-0.0724518	1.40918	1.62902	0.601206	0.730078	1.32208	0.435481	-0.475735	1.09022
lh_isthmuscingulate_part8_area	-0.314474	-1.34008	-1.16381	0.48933	-0.138738	-0.0470114	-1.35555	-1.61636	-1.86792
lh_isthmuscingulate_part9_area	-0.065357	0.757271	1.09433	0.616421	1.36152	1.25747	0.148962	-0.723559	-0.152812
lh_isthmuscingulate_part10_area	-0.137979	-0.408013	0.418406	0.60436	-0.720526	-0.0704266	-0.466923	-0.870976	-1.00164
lh_lateraloccipital_part1_area	0.0653816	1.29557	0.718123	0.201291	1.42332	0.1398	-0.641485	0.169598	0.576651
lh_lateraloccipital_part2_area	-0.17692	-1.52252	-0.924511	-1.06451	0.59221	-0.399604	-1.5567	-0.700272	-0.663435
lh_lateraloccipital_part3_area	-0.0122054	0.674292	0.170008	-0.189717	1.25067	-0.659961	-0.537097	0.342998	0.802121
lh_lateraloccipital_part4_area	-0.192403	-1.44051	-1.1202	-1.16008	0.867621	0.4924	-1.65105	-0.82786	-0.0496553
lh_lateraloccipital_part5_area	-0.0393504	1.5575	-0.70067	-0.61154	1.13644	1.35674	-0.632017	0.192948	0.576651
lh_lateraloccipital_part6_area	-0.277674	-1.6435	-1.27695	-0.967103	1.31679	0.27503	-1.61381	-0.992112	-0.663435
lh_lateraloccipital_part7_area	-0.0205694	-1.03816	-1.32983	-1.0633	0.933419	-0.0514069	-0.307021	0.320077	0.441369
lh_lateraloccipital_part8_area	-0.132631	0.351204	0.111722	-0.231107	0.812601	0.13133	-1.18274	-0.299752	-0.161252
lh_lateraloccipital_part9_area	-0.0182886	1.42509	-0.551466	-0.326273	-0.649264	0.423253	-0.393026	0.16408	1.1779
lh_lateraloccipital_part10_area	-0.119536	-1.01977	-0.113565	0.398296	0.547595	0.487976	-1.56089	-0.315936	-0.821264
lh_lateraloccipital_part11_area	-0.0293473	0.718351	-1.00624	0.476094	-0.321488	0.396377	-1.22194	-0.733719	1.07269
lh_lateraloccipital_part12_area	-0.0338544	0.938299	0.351584	0.256515	1.0895	-0.0291505	-0.779529	-0.265786	-0.663435
lh_lateraloccipital_part13_area	-0.0183711	1.28208	-0.589565	-0.481743	0.923789	1.06586	-0.863704	-0.103362	-0.400387
lh_lateraloccipital_part14_area	-0.130672	-0.175178	-0.979003	-0.938424	0.569661	0.344103	-1.60253	-0.641605	-0.268862
lh_lateraloccipital_part15_area	-0.128127	-1.46266	-1.8069	-1.29973	0.162949	0.984754	-1.56295	-0.692871	-0.5507
lh_lateraloccipital_part16_area	-0.255111	-2.52016	-1.16954	-1.00497	0.727245	-0.985476	-1.50897	-0.81535	0.12571
lh_lateraloccipital_part17_area	-0.0393285	0.901045	-0.454732	-0.478472	1.08908	0.120244	-0.608444	0.196588	0.576651
lh_lateraloccipital_part18_area	-0.063026	-0.469601	-1.44106	-0.247272	-0.810455	-1.47882	-2.01031	-0.913394	-1.13692
lh_lateraloccipital_part19_area	-0.110937	-1.16294	-1.43034	-1.04967	0.201824	0.325447	-1.28575	-0.33817	-0.751118
lh_lateraloccipital_part20_area	-0.0848197	0.56184	-0.611419	-0.712985	-0.227789	0.754612	-0.973504	-0.0345126	0.351181
lh_lateraloccipital_part21_area	-0.212559	-0.898449	-1.24674	-0.874744	0.672228	-0.477987	-1.61953	-0.634176	0.441369
lh_lateraloccipital_part22_area	-0.065727	0.972383	-0.853336	-0.0523479	-0.0647765	-0.0545003	-1.38114	-0.520995	0.843115
lh_lateraloccipital_part23_area	-0.0791148	1.47879	-0.732019	-0.549911	1.40319	1.253	-1.36876	-0.447519	-0.0997598
lh_lateraloccipital_part24_area	-0.0439717	-0.0511713	-0.565161	-0.621961	0.162051	-0.491637	-0.848555	-0.0644222	-0.347777
lh_lateraloccipital_part25_area	-0.202385	0.791679	-0.741363	-0.32101	1.85068	-0.0770455	-1.62178	-0.991603	-0.466149
lh_lateraloccipital_part26_area	-0.254656	-1.60609	-0.793674	-0.780205	1.30109	-0.727567	-1.49387	-0.950234	-0.751118
lh_lateraloccipital_part27_area	-0.243848	-1.33783	-1.19905	-0.977851	1.13974	0.950324	-1.55218	-0.845345	-0.77617
lh_lateraloccipital_part28_area	-0.109918	1.49284	-1.28885	-0.398263	1.15076	0.976125	-1.98957	-0.887589	-0.268862
lh_lateraloccipital_part29_area	-0.0318045	-0.870648	-2.18674	-1.08754	0.488522	-0.12199	-1.04057	-0.0659342	-0.347777
lh_lateraloccipital_part30_area	-0.0671988	-0.118863	-1.97161	-0.907393	0.719772	0.364867	-1.47965	-0.543966	0.576651
lh_lateraloccipital_part31_area	-0.099663	0.15195	-0.622423	-0.23265	0.966639	0.244602	-1.58094	-0.648637	-0.161252
lh_lateraloccipital_part32_area	-0.182321	-1.48141	-0.813207	0.152255	0.669533	-1.47882	-1.88283	-0.695404	-0.400387
lh_lateraloccipital_part33_area	-0.0498217	-0.0776379	-1.15749	-0.965566	0.892433	0.535168	-0.677646	0.16798	0.651807
lh_lateraloccipital_part34_area	-0.0231092	-1.72757	-1.4786	-0.972577	0.775101	-0.918455	-1.02787	0.112133	0.12571
lh_lateraloccipital_part35_area	-0.05541	-1.14847	-2.00024	-0.990834	0.691143	-0.0922107	-1.52742	-0.224187	0.914856
lh_lateraloccipital_part36_area	-0.18537	-0.391735	-1.59065	-0.714388	0.776514	0.100455	-1.72548	-0.6085	-0.481325
lh_lateraloccipital_part37_area	-0.248518	-0.374114	-1.17631	-0.482354	1.18297	-1.17511	-1.8151	-0.832187	0.412672
lh_lateraloccipital_part38_area	-0.30092	1.57891	-1.08706	-0.420237	2.20747	0.661331	-1.8024	-1.10831	0.12571
lh_lateraloccipital_part39_area	-0.231403	-2.32089	-1.49752	-0.901363	1.43098	-0.880578	-1.54232	-0.99081	0.257235
lh_lateraloccipital_part40_area	-0.256657	-2.20467	-1.71851	-1.06914	1.03921	-0.0827173	-1.64596	-0.627191	0.351181
lh_lateraloccipital_part41_area	-0.23103	-1.46139	-2.61642	-0.963044	0.547918	0.15956	-2.00602	-1.07665	-2.71521
lh_lateraloccipital_part42_area	-0.0703357	-0.433882	-1.76979	0.134392	-0.816469	-1.47882	-2.24983	-1.08487	-0.137338
lh_lateraloccipital_part43_area	-0.0426665	-0.907383	-1.2322	-0.494601	0.0131744	-1.47882	-1.31545	-0.261328	-0.663435
lh_lateraloccipital_part44_area	-0.0561944	0.18676	-0.906084	-0.614772	0.499824	-0.0271641	-1.48847	-0.20795	1.23051
lh_lateraloccipital_part45_area	-0.180774	-1.30438	-1.03639	-0.778466	0.66924	-1.07226	-1.73138	-0.37473	0.322997
lh_lateraloccipital_part46_area	-0.109648	-0.479587	-1.12213	-0.128111	-0.0927423	-1.47882	-2.05418	-0.774018	-1.13692
lh_lateralorbitofrontal_part1_area	-0.0682313	0.415765	0.781918	-1.12584	-0.21453	0.337864	0.543488	-0.301808	0.12571
lh_lateralorbitofrontal_part2_area	-0.0746	0.177306	3.22826	5.57994	-0.89685	2.62138	3.9506	4.38751	-0.558216
lh_lateralorbitofrontal_part3_area	-0.0735015	1.71453	1.63106	1.35365	-1.17187	4.20848	1.93671	1.18235	0.564125
lh_lateralorbitofrontal_part4_area	-0.0207803	0.303462	-0.372074	-0.234223	-0.477774	-0.217725	-0.0929852	-0.237299	0.12571
lh_lateralorbitofrontal_part5_area	0.111904	0.0164528	-0.418327	1.9657	0.976987	1.73546	-0.00102974	-0.014687	0.651807
lh_lateralorbitofrontal_part6_area	0.0187791	-0.198368	0.367082	-0.394991	-0.197191	0.0372454	0.202943	-0.283745	0.835941
lh_lateralorbitofrontal_part7_area	0.0451643	-0.365936	0.370787	2.20911	0.578395	1.05583	0.393845	0.731866	0.311392
lh_lateralorbitofrontal_part8_area	-0.0316966	0.681172	-0.263817	0.0144371	-0.80274	-0.218925	0.187713	-0.207364	1.23051
lh_lateralorbitofrontal_part9_area	-0.0234572	0.787084	-0.423618	0.277116	-0.396769	0.155775	0.0825209	-0.26253	0.854152
lh_lateralorbitofrontal_part10_area	-0.0302965	1.11193	1.84682	1.63131	0.188154	2.5586	1.0845	0.38781	-0.564792
lh_lateralorbitofrontal_part11_area	-0.0428394	0.320698	-0.948509	0.777044	-0.607825	0.0241918	-0.523462	-0.463404	1.05412
lh_lateralorbitofrontal_part12_area	0.0481033	0.960344	1.05974	1.25446	0.12332	1.92778	1.24228	1.05128	0.564125
lh_lateralorbitofrontal_part13_area	-0.0267777	0.600987	0.736255	1.176	-0.66963	0.781644	0.688218	0.244341	1.02759
lh_lateralorbitofrontal_part14_area	0.0527976	0.364839	0.612097	0.155012	0.00495179	0.581457	0.290023	-0.150509	1.59127
lh_lateralorbitofrontal_part15_area	0.0796439	-0.122412	0.614717	0.749834	0.639408	-0.284492	0.533791	0.0142817	-0.77617
lh_lateralorbitofrontal_part16_area	-0.0516655	-0.0607066	0.902251	0.462165	0.227323	0.129055	0.572434	-0.0685415	1.05412
lh_lateralorbitofrontal_part17_area	-0.0313148	0.105515	-0.092604	0.791647	-0.154236	0.116231	-0.0671593	-0.191193	0.204625
lh_lateralorbitofrontal_part18_area	-0.0433127	0.367528	-0.480058	0.828032	-0.0913204	0.163173	-0.441195	-0.50725	0.322997
lh_lateralorbitofrontal_part19_area	0.144339	0.531337	0.606169	0.143575	0.00897638	0.856538	0.669281	0.27416	0.678112
lh_lateralorbitofrontal_part20_area	0.0338647	1.14885	0.62439	0.0911039	0.333829	1.49014	0.659487	0.0711442	0.257235
lh_lateralorbitofrontal_part21_area	-0.0111672	1.27857	0.859681	0.252779	0.28072	0.926588	0.53288	0.115232	0.816213
lh_lingual_part1_area	0.0307528	-1.28586	0.258428	0.420769	-1.64307	0.550757	-0.790575	0.406762	1.56052
lh_lingual_part2_area	-0.205424	-0.511398	-0.148797	0.333263	1.27591	0.194588	-1.9056	-0.625193	0.651807
lh_lingual_part3_area	-0.035346	-1.07701	-1.02536	-0.0378063	1.00205	0.781228	-1.65125	-0.597258	-1.59606
lh_lingual_part4_area	-0.287757	-0.178896	-0.324531	0.0754514	1.73132	-1.06893	-1.85872	-1.02015	0.914856
lh_lingual_part5_area	-0.041509	-0.470081	0.855819	-0.0660555	1.67708	0.201709	-1.07838	-0.366934	-0.888905
lh_lingual_part6_area	-0.163104	1.00917	-0.609089	-0.224409	2.35946	-0.00566079	-1.85424	-1.23403	0.441369
lh_lingual_part7_area	-0.0745254	-0.512676	0.818696	0.114388	-1.17505	0.42245	-1.0125	-0.778265	0.351181
lh_lingual_part8_area	0.0304726	-1.35122	-1.51924	0.39233	1.0572	-1.08658	-2.15062	-0.668569	-2.90946
lh_lingual_part9_area	0.0298997	-0.352633	0.889097	0.207336	0.915987	1.57936	-0.810913	0.434335	1.11214
lh_lingual_part10_area	0.0163466	1.03437	1.63426	0.090875	0.882609	1.94379	-0.906802	-0.396398	1.49356
lh_lingual_part11_area	0.0334911	-0.551671	0.819167	0.367303	1.50264	1.29874	-0.91959	0.203832	1.56052
lh_lingual_part12_area	-0.124839	0.79727	0.722165	0.0608593	0.910783	0.973128	-1.70113	-0.918935	0.0270672
lh_lingual_part13_area	-0.0362984	-1.09103	0.937726	0.25011	1.81249	-0.406564	-1.21222	-0.06405	-0.77617
lh_lingual_part14_area	-0.106913	1.24297	0.588828	0.212688	2.30331	0.437587	-1.89751	-0.712827	-0.531911
lh_lingual_part15_area	-0.166581	1.69202	0.596943	0.374806	2.60267	0.53537	-1.94814	-0.818001	0.489931
lh_lingual_part16_area	-0.098458	0.777759	0.47499	0.278669	2.16675	1.151	-1.73669	-0.650315	0.247117
lh_lingual_part17_area	-0.239251	0.323502	0.045484	0.354267	1.23251	0.477428	-1.96154	-0.697459	0.757027
lh_lingual_part18_area	-0.298342	2.40228	1.09908	0.423542	3.04373	1.32597	-1.67293	-0.724981	0.914856
lh_lingual_part19_area	-0.0382258	-0.618634	0.472523	0.461807	1.38545	1.07597	-1.33965	-0.181501	0.975559
lh_lingual_part20_area	-0.0853067	-0.533819	0.701878	0.378173	1.03182	-0.139876	-1.33697	-0.643855	0.699634
lh_lingual_part21_area	-0.280347	1.88741	0.0945139	0.0278073	2.70261	0.34448	-1.66073	-1.01311	0.757027
lh_lingual_part22_area	-0.25535	0.0155556	-0.501658	0.130622	1.57981	-0.710221	-1.96715	-1.12957	-0.0496553
lh_lingual_part23_area	-0.0855748	-1.35367	0.109925	0.494432	0.203446	-0.0508009	-1.66252	-0.179886	0.576651
lh_lingual_part24_area	-0.16038	-0.133351	0.400924	0.440103	1.53297	0.957286	-1.6933	-0.466931	0.520283
lh_lingual_part25_area	-0.177043	0.938192	0.693429	0.403009	1.65705	1.99542	-1.61164	-0.759119	0.783332
lh_lingual_part26_area	-0.268713	-0.828456	-0.362983	0.381196	1.31708	-0.610281	-1.74758	-0.674201	-0.663435
lh_lingual_part27_area	-0.297242	-0.218941	0.230823	0.399838	1.73952	-0.4828	-1.89062	-0.685304	1.13008
lh_lingual_part28_area	-0.261035	2.96999	0.884873	0.350705	2.59104	1.48327	-1.59342	-0.862487	0.986596
lh_medialorbitofrontal_part1_area	0.137052	0.503821	3.70133	7.16539	-0.377763	4.04816	4.29453	4.78598	0.651807
lh_medialorbitofrontal_part2_area	-0.0631275	0.833205	1.75039	-0.142263	-0.468004	-0.13546	1.14046	0.0476187	0.497073
lh_medialorbitofrontal_part3_area	-0.110844	0.321737	2.8362	4.27469	-1.26203	2.14135	3.93605	2.87693	0.12571
lh_medialorbitofrontal_part4_area	-0.165987	0.89417	2.94694	3.09819	-0.0546098	1.69546	3.14501	1.94747	-0.0321187
lh_medialorbitofrontal_part5_area	-0.0755488	0.743544	1.99191	1.22351	1.35024	1.16586	1.47168	0.308921	-0.295167
lh_medialorbitofrontal_part6_area	-0.0846889	0.945203	1.70749	0.747901	0.487464	1.06248	1.15014	0.0847439	0.914856
lh_medialorbitofrontal_part7_area	-0.152586	1.79518	2.00433	-0.0906378	1.01401	1.57275	1.27293	0.112201	1.3658
lh_medialorbitofrontal_part8_area	-0.0753791	0.473825	1.70028	0.800413	1.26095	0.412019	1.16061	0.273234	-0.564792
lh_medialorbitofrontal_part9_area	-0.0577287	1.94189	2.08265	-0.45816	0.873877	1.33871	1.19416	0.154814	0.877278
lh_medialorbitofrontal_part10_area	-0.0643631	1.64139	1.39352	-0.781192	0.840094	0.963785	1.05384	0.0295646	0.269191
lh_medialorbitofrontal_part11_area	-0.0344635	0.0828132	1.47394	0.697477	1.55636	0.149643	0.723878	0.0685055	-0.400387
lh_medialorbitofrontal_part12_area	-0.051322	1.30297	1.54852	-0.425865	-0.219404	0.590812	0.815285	-0.027196	-0.137338
lh_medialorbitofrontal_part13_area	-0.0547055	-0.0586838	1.02524	0.766174	1.02749	0.258046	0.805915	-0.0387756	-0.455765
lh_medialorbitofrontal_part14_area	-0.067935	1.01819	1.63913	0.607211	0.89263	1.19806	0.868055	-0.00437631	0.283539
lh_medialorbitofrontal_part15_area	0.0323718	-0.147198	0.759178	0.738409	0.0563458	0.0947245	0.570208	-0.249626	-0.212495
lh_middletemporal_part1_area	-0.020431	1.27549	-0.219348	-0.224051	0.099889	-0.364518	0.0628024	0.895995	1.47853
lh_middletemporal_part2_area	0.0920217	1.02733	0.345912	0.363181	-1.08776	0.236024	0.444926	2.36421	0.020491
lh_middletemporal_part3_area	0.00944858	2.4555	0.5278	-0.200032	0.979055	0.989956	0.324266	1.16482	0.914856
lh_middletemporal_part4_area	0.043216	2.06303	0.300289	-0.0299418	-0.297344	0.552672	0.248612	1.75182	1.44095
lh_middletemporal_part5_area	0.0278951	-0.0438881	0.543031	0.215233	0.730468	-1.47882	-0.387838	0.296412	0.12571
lh_middletemporal_part6_area	0.029976	1.08107	0.334663	0.292533	-1.03557	-0.185083	0.131436	1.80844	0.914856
lh_middletemporal_part7_area	0.0169636	0.545759	0.330458	-0.522136	-1.59089	-0.405155	0.64505	1.03018	0.651807
lh_middletemporal_part8_area	-0.0138428	2.41809	0.155559	-0.416844	0.947748	1.08548	0.369857	1.766	1.09022
lh_middletemporal_part9_area	0.0310754	0.634375	-0.0646659	-0.687237	0.695056	0.435734	0.60866	1.32074	1.23051
lh_middletemporal_part10_area	0.0173906	0.121798	-0.792161	-0.870676	0.682352	0.475895	0.45342	1.6632	0.311392
lh_middletemporal_part11_area	0.0233658	1.5379	-0.169608	-0.759532	-0.524404	0.385206	0.352275	1.61963	0.71757
lh_middletemporal_part12_area	-0.0173234	1.09597	-0.0782579	-0.584611	-0.510178	0.201971	0.538584	1.41333	0.914856
lh_middletemporal_part13_area	0.014045	1.17293	-0.122283	-0.263349	-1.67466	-0.538664	-0.0682833	0.767493	1.56052
lh_middletemporal_part14_area	0.00688354	1.21977	-0.475459	-0.478903	0.998929	-0.244293	0.120181	1.17705	0.12571
lh_middletemporal_part15_area	0.0325315	1.07675	-0.922888	0.272499	0.399633	-0.135984	-0.602172	0.236211	-0.5507
lh_middletemporal_part16_area	0.0708154	-0.943058	-1.47856	0.916355	-0.399674	-1.08513	-1.24366	-0.38062	-2.50477
lh_middletemporal_part17_area	0.0333397	0.757235	-0.13588	0.247004	0.751421	-0.691482	-0.0774471	0.765051	-0.735176
lh_middletemporal_part18_area	0.0682087	-0.331589	-0.486229	0.845336	-0.546721	-1.04065	-0.550844	0.351147	-1.45258
lh_middletemporal_part19_area	0.0639044	0.354502	0.504234	-0.346435	0.351622	-0.617564	0.536993	1.78519	0.00430336
lh_middletemporal_part20_area	0.0965144	1.267	0.340128	-0.117629	0.567173	-0.27544	0.488028	1.69664	0.42164
lh_middletemporal_part21_area	0.0745111	-0.869736	-0.264293	0.857826	-0.342221	-1.23308	-0.536281	0.577971	-1.88302
lh_middletemporal_part22_area	0.0978603	0.903431	0.990466	0.0585295	-0.669889	0.0476871	0.594161	2.31443	0.463916
lh_middletemporal_part23_area	0.0397949	1.82558	0.238766	0.226355	-0.217532	0.90599	0.355992	2.16813	1.1779
lh_middletemporal_part24_area	0.0786953	0.526594	0.724018	-0.174438	0.203289	-0.0338768	0.459052	1.98694	-0.312704
lh_middletemporal_part25_area	0.0473314	1.04591	-0.132955	0.518924	0.459194	0.15626	-0.138258	1.66547	0.374914
lh_middletemporal_part26_area	0.0909092	1.28979	0.558798	-0.160288	-1.25222	0.281509	0.506491	2.01508	1.59127
lh_middletemporal_part27_area	0.0754242	0.747534	0.387649	0.237282	0.38402	-0.203684	0.166758	1.58895	-1.45258
lh_parahippocampal_part1_area	0.0993465	-0.429636	-2.04214	0.521092	-2.89488	0.643208	-1.37286	-0.205201	-2.95196
lh_parahippocampal_part2_area	0.116268	-0.448881	-1.05837	1.07129	-2.39615	-0.185367	-1.03072	0.207697	-2.87304
lh_parahippocampal_part3_area	0.0666909	0.319108	0.612032	1.24299	-2.17136	0.813304	-0.301317	1.08058	-1.97868
lh_parahippocampal_part4_area	0.0421052	-1.0088	0.262174	0.562249	-2.11865	0.235753	-0.855189	-0.392405	-0.0496553
lh_parahippocampal_part5_area	0.123501	0.412714	0.497025	1.21055	-0.456575	1.81653	-0.374756	0.444579	-2.01626
lh_parahippocampal_part6_area	0.0755326	-1.14831	0.458254	0.935586	-1.11276	0.103733	-0.555892	0.0631349	-1.11438
lh_parahippocampal_part7_area	0.0396228	0.0974521	1.19163	0.99723	-0.772968	1.3523	-0.282173	0.945768	-0.762078
lh_parahippocampal_part8_area	0.0901487	0.0259501	1.30324	1.1629	-1.06451	0.848788	-0.0282224	0.929509	-1.10185
lh_paracentral_part1_area	-0.0211302	-0.842276	-1.44886	-1.6393	0.182244	-0.112052	-0.221215	-0.990187	-0.663435
lh_paracentral_part2_area	0.0979192	-0.923726	-0.612566	0.742879	0.331565	1.30834	0.983348	-0.673447	-0.295167
lh_paracentral_part3_area	-0.0252513	-0.862524	-1.47605	-1.12751	-0.355039	0.13036	-0.267725	-1.03889	0.374914
lh_paracentral_part4_area	0.0483414	-1.23544	-1.26574	-0.0713609	-0.538629	0.0766869	-0.189271	-0.881829	-0.709856
lh_paracentral_part5_area	0.151601	0.0810151	-0.487783	0.296887	0.7243	1.4269	0.974425	-0.711519	-0.372697
lh_paracentral_part6_area	0.0887466	-1.92842	-1.23405	0.443436	-0.449797	-0.43346	-0.21972	-0.787845	-1.25529
lh_paracentral_part7_area	0.101165	-1.79409	-1.35782	0.701112	-0.595748	0.24361	-0.400172	-1.00631	-2.15404
lh_paracentral_part8_area	0.0840741	-1.23026	-1.27994	-0.293617	0.0778283	-0.271187	-0.0102616	-1.06164	-0.189948
lh_paracentral_part9_area	0.0660421	-0.609314	-0.497167	0.411264	-1.29442	0.827913	0.552577	-0.423189	0.0426424
lh_paracentral_part10_area	0.0680131	-1.16288	-1.87313	-1.58506	-0.156272	-0.203518	-0.121662	-1.30141	-0.979093
lh_paracentral_part11_area	0.102131	-2.31646	-1.46467	0.753236	-0.60179	-0.0288766	-0.387919	-0.965864	-2.75235
lh_paracentral_part12_area	0.11263	-1.43929	-1.63182	-1.55836	-0.17831	-0.600398	0.137505	-1.18338	-1.79079
lh_paracentral_part13_area	0.0936208	-1.30765	-1.28177	-0.307579	0.100771	0.0472314	0.0396038	-1.16226	-1.84715
lh_parsopercularis_part1_area	0.0797797	-0.417988	-0.567813	0.953773	-0.906951	-0.317207	-0.327702	-1.11861	-0.531911
lh_parsopercularis_part2_area	0.0293609	-0.279336	0.133863	0.628337	0.790455	-0.869351	-0.14792	-1.059	0.388759
lh_parsopercularis_part3_area	0.107683	-0.00742017	0.469076	1.54857	0.490393	-0.121074	1.17653	0.81059	0.707186
lh_parsopercularis_part4_area	0.0150851	-0.221195	-0.845536	0.283725	0.513275	-0.850975	-0.362381	-0.699933	-1.16562
lh_parsopercularis_part5_area	0.0583059	2.89688	0.895732	0.0888284	1.1688	1.15023	1.61889	0.849183	1.28312
lh_parsopercularis_part6_area	0.0229761	0.689278	-0.139978	-0.0712272	0.018372	-0.63641	0.272374	-0.672816	0.224354
lh_parsopercularis_part7_area	0.0208068	0.324426	-0.557851	-0.743347	-2.22619	-0.450956	0.666472	-0.357589	0.247117
lh_parsopercularis_part8_area	0.028602	1.41979	-0.416438	0.579445	0.908205	0.98138	0.41649	-0.255179	1.46119
lh_parsopercularis_part9_area	0.053792	1.012	-0.311688	0.491605	0.854156	0.64327	0.163471	-0.684786	-0.071576
lh_parsopercularis_part10_area	0.0396501	2.30769	0.673275	-0.122637	-0.255631	0.479506	1.44641	0.322026	1.2398
lh_parsopercularis_part11_area	0.0972307	0.731491	0.84731	1.37452	-0.0841771	0.301241	1.29315	0.774625	1.38834
lh_parsopercularis_part12_area	0.0801609	-0.130023	-0.298561	1.46352	1.26611	0.784535	0.311692	0.161633	0.827173
lh_parsopercularis_part13_area	0.0280381	1.21625	-0.415373	-0.0862098	1.16582	0.0972438	0.92975	-0.178346	0.441369
lh_parsopercularis_part14_area	0.0413642	1.9798	-0.154043	-0.626144	1.02968	0.567709	0.831955	-0.44623	-0.117104
lh_parsopercularis_part15_area	0.00734785	0.770538	-0.357256	0.300103	0.00524209	0.261921	0.490131	-0.237074	0.843115
lh_parsorbitalis_part1_area	0.083712	0.811713	0.495056	-0.263483	0.157509	0.39175	0.501011	0.07817	0.257235
lh_parsorbitalis_part2_area	0.0749889	0.560047	0.537011	-0.456943	0.203615	0.488511	0.703081	0.0980231	-0.591695
lh_parsorbitalis_part3_area	0.0677213	1.24692	0.273923	-0.48076	0.198531	-0.0514032	0.538784	-0.0109683	0.589914
lh_parsorbitalis_part4_area	0.0523948	1.56074	0.510016	-0.448985	0.647822	0.456206	0.54388	0.0368022	1.3658
lh_parsorbitalis_part5_area	0.047272	1.42014	0.656612	-0.97772	-0.0277947	0.25059	1.07372	0.387245	0.23093
lh_parsorbitalis_part6_area	0.0487473	0.461506	0.294385	-0.61361	0.991248	-0.0452428	0.553577	0.0499701	0.42164
lh_parstriangularis_part1_area	0.021637	-0.43782	-1.03651	1.07787	0.672711	0.677761	-0.642211	-0.715402	-0.762078
lh_parstriangularis_part2_area	-0.0195758	0.338904	-0.342011	0.0177898	0.711623	-0.2504	0.242084	-0.297503	-1.02214
lh_parstriangularis_part3_area	0.0280631	1.2218	-0.436412	-0.485513	0.767264	0.741737	0.633741	-0.151914	0.556153
lh_parstriangularis_part4_area	0.0263973	0.738277	-0.114937	0.938574	0.476112	0.722949	0.119382	-0.229424	0.732745
lh_parstriangularis_part5_area	0.109834	-1.35274	-0.910803	1.5144	-2.47045	-0.393486	-0.333125	-0.587672	1.46119
lh_parstriangularis_part6_area	-0.0168128	0.0402515	-0.303965	-0.0674403	0.611403	-0.310322	0.146129	-0.236961	-0.268862
lh_parstriangularis_part7_area	0.00964047	1.63331	-0.124297	0.0196363	1.53472	1.43347	0.317351	-0.0916816	0.576651
lh_parstriangularis_part8_area	-0.0129753	-0.719826	-0.454696	0.338629	0.647425	-0.998953	-0.00945907	-0.386367	-1.22711
lh_parstriangularis_part9_area	0.02583	0.907006	-0.0478935	-0.233085	0.221543	-0.0836365	0.550718	0.00462084	-0.117104
lh_parstriangularis_part10_area	0.0412263	1.45688	-0.0838071	-0.382546	0.310719	0.773567	0.585019	-0.00856793	0.412672
lh_parstriangularis_part11_area	0.0176075	0.0979487	-0.0415183	0.365577	-2.51273	-0.459818	0.188018	-0.242866	0.520283
lh_pericalcarine_part1_area	-0.071364	-2.68762	-2.762	0.531306	-0.312096	-0.412353	-2.32121	-1.43506	-2.69267
lh_pericalcarine_part2_area	-0.131835	-0.157188	-0.764409	-0.23642	0.929682	-1.47882	-1.72443	-0.984938	-0.751118
lh_pericalcarine_part3_area	-0.0778701	-0.326296	-0.319883	0.53171	0.052062	1.50582	-1.62771	-1.10654	0.12571
lh_pericalcarine_part4_area	-0.291256	0.799018	0.646249	0.520217	1.01543	1.65792	-1.4482	-0.807859	1.30943
lh_pericalcarine_part5_area	-0.0570104	-1.70596	-1.58399	0.523273	1.12729	-1.47882	-2.12694	-1.07097	-3.03087
lh_pericalcarine_part6_area	-0.220225	0.49781	0.887413	0.422532	0.639289	0.967233	-1.50905	-0.806102	1.704
lh_pericalcarine_part7_area	-0.069371	0.870206	-0.302239	0.0749688	1.58617	0.25275	-1.77117	-1.04878	-0.225021
lh_pericalcarine_part8_area	0.0589719	-1.03486	-0.741115	0.512385	1.25201	0.0720068	-1.7472	-1.13843	-1.10185
lh_pericalcarine_part9_area	0.102776	0.148125	-0.36205	0.442169	1.80687	0.807905	-1.68827	-1.1061	-0.481325
lh_pericalcarine_part10_area	-0.0617856	-0.20039	-0.763005	-0.228495	1.00552	-0.87439	-1.63641	-1.05035	-1.45258
lh_pericalcarine_part11_area	0.0668895	-0.572095	-0.913978	0.27033	1.15381	0.137717	-1.71704	-1.15137	-1.29475
lh_pericalcarine_part12_area	-0.111216	-0.659226	-0.286957	0.1694	1.86923	-0.0311836	-1.54498	-1.00805	-1.27722
lh_postcentral_part1_area	-0.113437	-1.01448	-2.5701	-2.54279	-0.0450202	0.313343	-0.475632	-0.87286	-0.161252
lh_postcentral_part2_area	-0.144261	-1.5343	-2.31846	-2.27812	0.220826	-1.24994	-0.722593	-1.05932	-1.34736
lh_postcentral_part3_area	0.0594298	0.809112	0.273809	1.15104	1.08366	1.98785	0.631973	0.28687	1.05412
lh_postcentral_part4_area	0.0521333	-0.985296	-1.41412	-1.62324	0.208037	-0.766067	-0.527216	-1.01232	0.12571
lh_postcentral_part5_area	0.0333331	0.811123	-0.336911	0.0845453	-0.25551	0.234101	0.77666	0.285209	1.03946
lh_postcentral_part6_area	-0.120575	-1.24083	-1.89064	-1.64851	0.279484	-0.957644	-0.879702	-1.05012	-1.45258
lh_postcentral_part7_area	0.0784198	-1.17514	-1.79461	-1.08224	0.0630598	-0.555708	-0.907561	-1.12581	-1.45258
lh_postcentral_part8_area	0.0869033	-1.43818	-1.28472	-1.19137	-0.0413964	-1.47882	-0.606961	-1.01084	0.12571
lh_postcentral_part9_area	-0.0361061	0.587033	-1.2589	-0.699313	0.166894	0.650135	0.576866	0.0876074	-0.524174
lh_postcentral_part10_area	0.0635279	-1.41767	-1.24365	-0.943401	-0.0788907	-1.47882	-0.645352	-0.922067	0.238445
lh_postcentral_part11_area	-0.0788852	-0.561669	-1.62904	-1.01025	0.315953	0.11048	-0.690564	-1.05226	-1.20977
lh_postcentral_part12_area	0.0884815	-0.652302	-1.49868	-0.742145	-0.390566	0.296192	-0.767512	-1.02538	-1.58411
lh_postcentral_part13_area	0.0462943	-1.58243	-1.80876	-1.58415	0.24408	-1.47882	-0.595912	-0.677944	0.368524
lh_postcentral_part14_area	0.085864	-0.976431	-0.848771	-1.06224	0.156617	-1.1374	-0.30898	-0.241516	-0.751118
lh_postcentral_part15_area	0.0386583	0.31844	-0.18884	0.0329967	-2.45255	-0.305913	0.73472	0.257493	0.497073
lh_postcentral_part16_area	0.0303648	0.507674	0.556321	0.978952	-0.683838	1.3444	0.622164	0.257151	0.914856
lh_postcentral_part17_area	0.0717433	-0.493017	-1.75265	-1.0051	-0.112403	0.93324	-0.752222	-0.733313	-1.20977
lh_postcentral_part18_area	0.0658781	-1.74014	-1.98985	-1.44378	0.0771613	-1.22069	-0.551172	-0.294818	0.783332
lh_postcentral_part19_area	0.10456	-0.775362	-0.338023	-0.310255	-0.584615	-1.10654	-0.167458	-0.179086	-0.170219
lh_postcentral_part20_area	0.0849547	-0.610849	-0.441026	0.0509798	-0.531142	-0.684955	-0.414896	-0.365272	0.520283
lh_postcentral_part21_area	0.0836243	-1.49571	-1.84276	-1.36194	-0.534701	-0.807207	-0.548364	-0.247873	-0.189948
lh_postcentral_part22_area	0.0796118	-1.17439	-1.40112	-0.863409	0.14685	-0.943063	-0.648011	-0.510299	-1.33117
lh_postcentral_part23_area	0.0523114	-1.11576	-1.59412	-0.579412	-0.270791	-0.426346	-0.868221	-0.643425	-1.20977
lh_postcentral_part24_area	-0.0447402	-0.211364	-1.50283	-0.766207	-0.0507958	-0.0709254	0.324629	-0.181567	-1.76824
lh_postcentral_part25_area	-0.067021	-0.361187	-1.4591	-0.143717	0.818523	-0.609661	-0.506981	-0.440908	-2.1102
lh_postcentral_part26_area	0.0852975	-1.0839	-1.32689	-1.0696	0.278275	-0.941885	-0.373618	-0.0184288	0.489931
lh_postcentral_part27_area	0.0759335	0.232005	-0.547422	-0.233384	0.324442	0.0153907	-0.0616376	-0.0288388	0.986596
lh_postcentral_part28_area	-0.08352	-1.11691	-1.9075	-1.02606	0.376427	-0.430474	-0.845974	-0.574592	-0.979093
lh_postcentral_part29_area	0.0372263	-0.807333	-1.71432	-1.29177	-0.471611	-0.289006	-0.372193	-0.0221023	-0.137338
lh_postcentral_part30_area	-0.0904574	-0.869313	-1.6733	-0.0322981	0.046904	-0.196668	-1.17219	-0.649354	-1.74851
lh_postcentral_part31_area	0.0492179	0.0535941	-0.726503	-0.471833	0.115255	-0.315847	0.178591	0.053315	1.1779
lh_postcentral_part32_area	-0.112356	-1.3472	-1.56142	-0.745141	0.484228	-1.47882	-0.340053	-0.0640434	-0.860722
lh_postcentral_part33_area	0.0520838	-1.73009	-1.98824	0.402941	-0.574138	-1.05209	-1.44484	-0.928469	-2.6363
lh_postcentral_part34_area	-0.0455506	0.154141	-0.627834	-0.825383	-1.5427	-0.421091	0.311668	0.2301	0.914856
lh_postcentral_part35_area	0.0579284	0.719811	-0.666222	-0.619472	-1.19792	0.0916342	0.436168	0.124574	-0.161252
lh_postcentral_part36_area	0.0508864	1.84733	0.396184	0.277189	0.373123	1.62168	0.909655	0.170629	1.27356
lh_postcentral_part37_area	0.0502181	-1.1541	-1.57108	0.119524	0.480551	-1.22942	-0.937549	-0.621806	-1.45258
lh_postcentral_part38_area	-0.122894	-0.514852	-1.18343	-0.263416	0.920824	-1.17834	-0.245267	-0.376026	-1.71563
lh_postcentral_part39_area	0.0292202	0.185939	-1.4312	-0.951156	-0.114326	0.669923	0.464011	-0.194933	-0.602732
lh_postcentral_part40_area	0.0576728	0.884731	-0.490135	-0.699536	0.810761	0.191144	0.927799	0.0480893	-0.117104
lh_posteriorcingulate_part1_area	0.0579007	1.42308	1.68675	0.611484	0.686219	1.5074	1.05533	-0.244097	1.09022
lh_posteriorcingulate_part2_area	0.0307548	0.898302	1.86872	0.575623	-0.675483	0.545909	1.13493	-0.229721	0.351181
lh_posteriorcingulate_part3_area	0.0443879	-0.929859	-0.0858213	0.774712	-2.46681	-0.427802	0.0284337	-1.18323	-0.959365
lh_posteriorcingulate_part4_area	0.0695091	1.01001	1.21521	0.697648	0.366432	1.30009	1.10217	-0.518996	0.556153
lh_posteriorcingulate_part5_area	0.032239	0.192669	0.498239	0.853754	-1.2286	0.797594	1.01651	-0.926958	-0.838801
lh_posteriorcingulate_part6_area	-0.321067	-1.75564	-2.07444	0.608722	0.068109	-0.0737164	-1.31218	-1.70298	-2.65951
lh_posteriorcingulate_part7_area	0.026141	0.805195	1.1474	0.804223	-0.0704316	1.33329	1.40919	-0.402215	-0.400387
lh_posteriorcingulate_part8_area	-0.0612848	0.363574	0.817736	0.79294	0.524169	1.7998	1.56583	-0.25444	-1.25529
lh_posteriorcingulate_part9_area	-0.25008	-1.4325	-0.150534	0.807993	-0.728334	0.287664	0.136055	-0.818622	-2.82043
lh_posteriorcingulate_part10_area	-0.0331481	1.08521	1.16292	0.731803	-0.0475819	2.52257	2.21151	-0.469821	-0.895537
lh_posteriorcingulate_part11_area	-0.278886	-0.777325	-0.722628	0.729573	0.432913	1.03258	-0.305374	-1.17623	-2.14308
lh_posteriorcingulate_part12_area	-0.0117902	-0.580927	0.592233	0.824043	-2.74239	-0.534583	1.75961	-0.655441	-1.54026
lh_precentral_part1_area	0.0840511	-1.78253	-1.30818	0.203351	-1.11206	-0.95197	-1.00757	-1.43114	-1.20977
lh_precentral_part2_area	0.0441697	0.384551	-1.29506	0.514188	0.96563	0.256018	-0.119224	-0.56019	0.269191
lh_precentral_part3_area	-0.102168	-1.18112	-1.64314	-1.43987	0.115833	-0.581944	-0.604041	-1.21553	-0.926484
lh_precentral_part4_area	0.12502	-1.63614	-1.87119	-0.576308	-0.738667	-0.650871	-0.955381	-1.29832	-1.10185
lh_precentral_part5_area	0.0686464	1.09949	-0.310166	-0.280884	0.670019	-0.265447	1.03725	0.312887	0.0328697
lh_precentral_part6_area	0.123515	-1.29848	-2.32324	-2.34565	-0.543478	-0.512817	-0.361467	-1.17268	-1.37742
lh_precentral_part7_area	0.127828	1.30802	0.499146	0.470701	-0.190029	0.376711	1.40402	0.690901	1.0135
lh_precentral_part8_area	0.150555	-1.86964	-1.90413	0.0828019	-1.11979	-0.469483	-1.348	-1.50064	-1.70178
lh_precentral_part9_area	0.162115	-0.411859	-0.221286	1.32947	-0.300891	0.709003	0.538801	0.0905672	0.208778
lh_precentral_part10_area	0.0870137	-0.671863	-2.105	-1.85744	-0.337345	0.354302	-0.408706	-1.13826	0.020491
lh_precentral_part11_area	0.0600316	1.3797	0.527063	0.752395	0.958437	1.40987	1.06249	0.473706	0.12571
lh_precentral_part12_area	0.0471241	-1.32974	-1.70764	-1.95912	-0.051293	-1.29781	0.0265085	-1.09255	0.336149
lh_precentral_part13_area	0.0817035	1.2306	-0.364166	-0.585473	-0.70052	0.654698	1.19199	0.421909	-0.0847285
lh_precentral_part14_area	0.0336122	0.396056	-0.328434	-0.337834	-1.93555	-0.49484	0.987259	0.19279	0.441369
lh_precentral_part15_area	0.152578	-0.956045	-1.36812	-0.58575	-0.174709	0.426298	-0.730541	-1.2971	-0.117104
lh_precentral_part16_area	0.0795056	1.3002	-0.932569	-0.762674	0.5807	0.755722	1.09725	0.0121368	0.489931
lh_precentral_part17_area	0.0650375	-1.23107	-1.09465	-0.463485	-0.480967	-1.25524	-0.614733	-0.969833	0.546588
lh_precentral_part18_area	0.0923572	0.753476	-1.20866	-0.522675	0.508987	0.35049	0.383769	-0.337649	0.404232
lh_precentral_part19_area	0.109459	-1.30795	-1.77651	-1.45892	-0.287254	-1.07385	-0.342236	-1.01438	0.12571
lh_precentral_part20_area	0.0627897	0.807917	-0.910258	-0.566469	0.654868	0.210171	0.67785	-0.257627	-0.704969
lh_precentral_part21_area	0.120366	-1.57514	-1.66391	0.163919	-0.958878	-0.558298	-1.06453	-1.19225	-0.152812
lh_precentral_part22_area	0.0299601	-0.36273	-0.957913	0.700381	0.302676	-0.0808907	-0.55174	-0.962852	-0.663435
lh_precentral_part23_area	0.156173	-1.61897	-1.81544	0.580542	-0.988859	-0.387633	-1.08162	-1.24392	-0.802696
lh_precentral_part24_area	0.0426581	-0.524145	-1.07578	0.233491	0.144943	-0.462136	-0.514189	-0.903112	-1.3649
lh_precentral_part25_area	0.196038	-1.27863	-1.27096	0.606511	-0.488891	-0.555506	-0.732084	-1.12255	-1.45258
lh_precentral_part26_area	0.110378	0.0215133	-1.27441	-1.00263	0.17738	-0.365317	0.799011	-0.303803	-1.0768
lh_precentral_part27_area	0.153037	-1.1651	-1.41531	0.533766	-0.117361	-0.18056	-0.842673	-1.04331	-0.663435
lh_precentral_part28_area	0.0685389	0.423891	-0.919839	-0.188122	-0.0557041	0.03323	-0.0456976	-0.632231	-0.245652
lh_precentral_part29_area	0.107183	0.218628	-0.927242	-0.135554	-0.0952687	-0.225915	0.0576791	-0.605742	0.618926
lh_precentral_part30_area	0.0413938	0.588885	-0.251347	-0.461546	0.995869	-0.523649	0.520916	-0.583775	1.30943
lh_precentral_part31_area	0.0632507	0.0701607	-1.39897	-0.936588	0.111647	-0.385537	0.623099	-0.447494	-0.617015
lh_precentral_part32_area	0.0611469	0.757096	-0.753671	-1.06879	0.464792	-0.218427	0.843886	-0.451943	0.843115
lh_precentral_part33_area	0.147097	0.305003	-1.23669	-0.946508	-0.0487039	0.131799	0.508124	-0.526256	0.208778
lh_precentral_part34_area	0.125063	-0.488819	-1.32314	-1.08953	0.453283	-0.999744	0.645286	-0.585982	0.520283
lh_precentral_part35_area	0.0262881	-0.137631	-1.0664	-0.0308978	-0.0763455	-0.750934	-0.0953249	-0.976542	0.336149
lh_precentral_part36_area	0.0831967	0.170522	-0.794722	-0.630256	0.0874709	-0.545628	0.28634	-0.570894	0.12571
lh_precentral_part37_area	0.0934593	-0.631769	-0.960789	0.494055	-0.245575	-0.138815	-0.572125	-1.23116	-1.5578
lh_precentral_part38_area	0.095744	-0.204127	-1.28589	-1.02025	0.269264	-0.595835	0.139801	-0.749976	0.388759
lh_precentral_part39_area	0.142322	-0.47705	-0.661595	0.383985	-1.39605	-0.0445046	-0.311545	-1.28418	0.351181
lh_precentral_part40_area	0.146498	-1.23236	-2.27161	-1.48294	-0.151338	-0.358933	-0.231955	-0.963985	-0.0895112
lh_precentral_part41_area	0.111288	-0.0897324	-0.677937	-0.724103	0.618744	-0.92559	0.43155	-0.705461	0.12571
lh_precentral_part42_area	0.146949	-1.1248	-1.90314	-1.53766	0.100134	-0.973764	0.102648	-0.824662	-0.268862
lh_precentral_part43_area	0.123879	-0.519795	-0.808205	-0.703385	-0.0670964	-0.43165	0.243226	-0.853168	-0.170219
lh_precentral_part44_area	0.102812	-1.00777	-1.98486	-1.75467	0.0986782	-0.572718	0.0207677	-1.0447	0.388759
lh_precentral_part45_area	0.0339212	-1.1701	-1.63946	-1.3611	-0.433226	-0.665298	-0.303211	-1.15788	-0.617015
lh_precentral_part46_area	0.0455043	-1.21164	-1.19977	-0.412299	-1.14195	-0.788335	-0.37396	-1.28508	0.322997
lh_precuneus_part1_area	-0.059541	-0.911705	-0.556782	0.300679	0.889482	1.93717	-1.37132	-0.869917	-0.268862
lh_precuneus_part2_area	-0.0228407	-2.14439	-0.446704	0.477247	-0.915502	-0.693525	-1.03789	-0.604583	-0.0177706
lh_precuneus_part3_area	0.0652216	1.17096	1.77377	0.209305	1.66131	2.47871	-0.331696	-0.356178	0.914856
lh_precuneus_part4_area	0.0176688	-1.28373	-1.08833	-1.78797	0.466074	-1.47882	0.146714	-0.646513	-1.22711
lh_precuneus_part5_area	0.0789307	-0.827564	-1.18071	0.455493	0.0864353	0.3897	-1.26129	-0.777846	-0.716045
lh_precuneus_part6_area	0.0807938	-1.41249	-1.07008	-0.344943	-0.62772	-0.671476	-0.403733	-0.876667	-1.5578
lh_precuneus_part7_area	0.0550261	-0.937485	-0.526118	0.61945	0.00946872	1.3121	-1.01915	-0.547891	1.04638
lh_precuneus_part8_area	0.0116622	-0.286908	-0.393279	-1.25832	-0.896873	-0.420133	0.45187	-0.284485	-0.0847285
lh_precuneus_part9_area	0.0580366	1.49223	1.45685	0.431334	1.18036	1.74527	-0.272094	-0.729562	1.53787
lh_precuneus_part10_area	0.067541	-1.68409	-0.226955	0.52751	-0.920014	-0.868663	-0.276511	-0.693852	-2.06636
lh_precuneus_part11_area	0.049812	-1.42747	-0.940448	0.0749282	0.00665616	-1.47882	-0.958768	-0.612811	-1.02214
lh_precuneus_part12_area	-0.0640096	0.634294	1.20175	0.516851	1.42917	0.779554	0.732968	-0.129781	0.783332
lh_precuneus_part13_area	-0.0720913	-1.24364	-1.27382	0.654333	-0.684898	0.573212	-0.813343	-0.905173	-1.67805
lh_precuneus_part14_area	0.0341558	-0.821123	-0.297769	0.659884	-0.171108	0.0283255	-0.570916	-0.673957	-1.45258
lh_precuneus_part15_area	0.0655595	1.02583	1.94282	0.544167	1.73092	0.759687	0.364486	-0.230111	1.30943
lh_precuneus_part16_area	0.0259125	-0.577743	0.18844	-0.723228	0.19208	-0.856269	0.380792	-0.2708	0.71757
lh_precuneus_part17_area	0.0388283	0.109245	1.80426	0.502966	-1.12283	0.599428	-0.202307	-0.239207	1.11214
lh_precuneus_part18_area	0.0448024	1.11883	1.95225	0.624788	1.26945	1.34183	-0.0831908	-0.0657348	1.92947
lh_precuneus_part19_area	0.0377912	0.251542	0.46639	0.214856	-0.0119996	0.740814	0.38498	-0.28539	-0.0847285
lh_precuneus_part20_area	0.0351768	-0.193011	0.686327	-0.0584865	-0.167228	-0.443545	0.792631	-0.047348	1.04638
lh_precuneus_part21_area	-0.0323551	0.066073	1.04565	0.342715	0.801552	-0.0294572	0.776502	0.0508286	0.12571
lh_precuneus_part22_area	-0.042349	-0.669307	0.783868	0.229956	-1.42336	-0.341154	0.573438	-0.0645469	1.704
lh_precuneus_part23_area	-0.0314729	-1.06227	-0.187463	-0.219102	-0.493319	-0.710649	-0.204965	-0.431018	0.247117
lh_precuneus_part24_area	-0.0383506	0.194904	0.192238	0.507211	0.0408684	0.664748	0.146944	-0.266133	-0.878657
lh_precuneus_part25_area	0.0363821	-0.170044	0.200139	-0.930312	0.433754	-0.729571	0.043893	-0.174193	0.257235
lh_precuneus_part26_area	-0.0320737	-0.511873	0.565868	0.198532	0.840343	-0.0864654	-0.145768	-0.265386	0.556153
lh_precuneus_part27_area	0.0310669	0.183128	1.25224	0.513302	0.787559	0.113634	-0.408503	-0.154954	1.59127
lh_precuneus_part28_area	0.0345016	-1.08397	0.198853	0.317509	0.596322	-1.1507	-0.479624	-0.241649	1.54617
lh_precuneus_part29_area	-0.0683069	0.966261	1.49953	0.371582	1.13581	0.58341	0.181043	-0.0839907	1.49356
lh_precuneus_part30_area	0.0334192	0.657485	0.112935	-0.182292	1.13743	0.388702	-0.520693	-0.199909	2.2301
lh_precuneus_part31_area	0.0238958	-0.1069	1.40467	0.287912	-0.358693	-0.628567	0.351609	-0.103844	0.843115
lh_precuneus_part32_area	-0.0321614	0.815415	1.18951	-0.0883348	1.01346	0.410324	-0.0456674	-0.04409	0.699634
lh_precuneus_part33_area	0.0243937	-0.702637	0.897032	-0.3234	0.371294	-0.914247	0.0646119	-0.0825187	1.1779
lh_precuneus_part34_area	-0.0615207	-0.243817	-0.0567675	-1.0431	0.0708199	-0.972553	-0.286665	-0.13118	0.757027
lh_rostralanteriorcingulate_part1_area	-0.0762035	0.780036	1.13672	1.19029	1.37593	2.08619	1.70734	0.425611	0.404232
lh_rostralanteriorcingulate_part2_area	0.0752324	-0.34989	1.19846	0.678674	-2.43907	-0.417881	2.31689	0.314384	-0.152812
lh_rostralanteriorcingulate_part3_area	0.016731	-0.963819	0.29084	0.673856	-0.0704107	0.627394	1.39381	0.0455405	-0.475543
lh_rostralanteriorcingulate_part4_area	0.0263445	-0.345854	0.826412	0.721746	-1.25968	0.235972	1.8382	0.146147	-0.860722
lh_rostralanteriorcingulate_part5_area	-0.0451845	0.38077	1.81257	0.693118	-0.297826	0.151645	2.1435	0.417411	0.42164
lh_rostralanteriorcingulate_part6_area	0.0262744	-1.39763	-0.200168	1.14413	-0.881326	0.165215	0.673617	0.0634806	-0.621901
lh_rostralanteriorcingulate_part7_area	0.0144499	-0.821284	1.22528	5.25053	0.11258	3.64781	1.39316	2.61953	-0.437965
lh_rostralmiddlefrontal_part1_area	0.0415753	0.17914	-0.496206	0.634194	0.271192	0.357633	-0.471832	-0.982285	0.556153
lh_rostralmiddlefrontal_part2_area	-0.0574542	0.787822	-0.0330208	-0.0649014	-0.084925	-0.15975	0.198984	-0.123351	-0.5507
lh_rostralmiddlefrontal_part3_area	0.0410738	1.23096	-0.214107	-0.90345	0.946942	-0.0764555	0.930578	-0.182188	0.257235
lh_rostralmiddlefrontal_part4_area	0.052342	0.637746	-0.112355	-0.461478	1.2613	-0.718537	0.499864	-0.21556	-0.860722
lh_rostralmiddlefrontal_part5_area	-0.0534756	-0.596437	-0.437625	0.506012	0.797285	-0.753461	-0.200641	-0.556376	-0.751118
lh_rostralmiddlefrontal_part6_area	0.0240227	0.258654	0.425256	-0.279183	-1.75265	-0.905974	0.769821	-0.414297	0.12571
lh_rostralmiddlefrontal_part7_area	-0.0431835	2.01097	0.745734	-0.353715	-1.60937	-0.0884442	1.11809	0.258034	0.802121
lh_rostralmiddlefrontal_part8_area	0.0861542	-1.42535	0.0507472	0.407721	-0.565275	-1.47882	-0.0970776	-0.876042	-0.663435
lh_rostralmiddlefrontal_part9_area	0.0746615	0.703135	0.00817651	0.369294	-1.17141	-0.14018	0.161396	-0.607978	0.914856
lh_rostralmiddlefrontal_part10_area	0.0400726	1.07398	0.361512	-0.578475	-0.609687	-0.64223	1.01696	-0.114854	1.14033
lh_rostralmiddlefrontal_part11_area	0.0216337	1.45198	0.757109	-0.207259	1.50314	0.301731	1.00562	-0.171923	0.802121
lh_rostralmiddlefrontal_part12_area	0.0445611	0.426875	0.895113	0.109707	0.130593	-0.443888	0.601005	-0.350018	0.476442
lh_rostralmiddlefrontal_part13_area	-0.0939468	1.01871	1.17405	-1.12166	0.397307	0.252111	0.712222	0.0538515	0.12571
lh_rostralmiddlefrontal_part14_area	0.0374525	0.973496	0.27544	-0.817547	1.12657	-0.457173	1.20215	0.0204496	0.914856
lh_rostralmiddlefrontal_part15_area	0.0421113	0.191525	0.714271	-0.360408	1.15076	-1.47882	1.31589	-0.0865666	0.576651
lh_rostralmiddlefrontal_part16_area	0.0452613	-0.886247	0.0376667	0.304436	0.183159	-1.18543	0.385294	-0.4862	0.12571
lh_rostralmiddlefrontal_part17_area	-0.038141	1.69598	1.65332	-1.24253	0.0906484	0.221789	1.2089	0.434235	0.12571
lh_rostralmiddlefrontal_part18_area	-0.0584392	1.84956	1.21022	-1.28101	0.792522	0.22191	1.30931	0.421594	-0.071576
lh_rostralmiddlefrontal_part19_area	-0.0360659	1.74318	1.2338	-1.14974	1.43356	-0.197714	1.52485	0.583685	0.967466
lh_rostralmiddlefrontal_part20_area	-0.0620593	1.42785	1.31394	-0.800728	-1.40456	-0.892619	1.31861	0.56254	0.412672
lh_rostralmiddlefrontal_part21_area	0.0405923	1.11599	0.590128	-0.484525	-2.2483	-0.446798	0.79575	-0.0222907	0.651807
lh_rostralmiddlefrontal_part22_area	0.0590485	-0.463245	-0.305254	0.452237	-0.808384	-0.466612	-0.173843	-0.620196	-0.481325
lh_rostralmiddlefrontal_part23_area	-0.0913237	-1.00949	-0.0648876	-0.329001	0.325042	-1.04305	-0.128042	-0.252126	-0.295167
lh_rostralmiddlefrontal_part24_area	0.0615921	1.72984	0.243724	-0.225109	-0.983189	0.256712	0.906905	-0.07671	0.914856
lh_rostralmiddlefrontal_part25_area	-0.0525386	-0.736271	-0.708978	0.802123	0.798831	-0.0967096	-0.614517	-0.824695	0.020491
lh_rostralmiddlefrontal_part26_area	0.0222099	1.89535	0.0629499	-0.730835	0.338487	0.0908397	1.4376	0.100674	-0.0058139
lh_rostralmiddlefrontal_part27_area	0.0792764	-0.86031	-0.746871	0.878978	0.209984	0.195856	-0.773291	-0.905656	-0.821264
lh_rostralmiddlefrontal_part28_area	-0.0280955	-0.308149	0.120524	0.10335	-0.499888	-1.19304	0.685371	-0.271805	-0.591695
lh_rostralmiddlefrontal_part29_area	0.0497945	1.52196	0.557204	-0.0649801	-0.729518	0.272978	0.785982	-0.0245925	1.13008
lh_rostralmiddlefrontal_part30_area	-0.0301596	1.49745	0.260442	-0.480342	-2.08514	-0.188922	1.2732	0.0743118	0.757027
lh_rostralmiddlefrontal_part31_area	-0.038573	2.40991	0.9874	-0.684316	1.37839	0.418043	1.25602	0.360699	-0.0058139
lh_rostralmiddlefrontal_part32_area	0.0363874	0.911666	0.65891	-0.554181	-1.80129	-0.94121	1.49944	0.184409	0.520283
lh_rostralmiddlefrontal_part33_area	-0.0345194	1.41389	0.884002	-0.79055	-0.365525	-0.660045	1.46874	0.305164	0.520283
lh_rostralmiddlefrontal_part34_area	-0.0518062	0.595938	0.324234	-0.738981	-0.0941889	-0.0221346	0.395449	-0.0705194	-1.05801
lh_rostralmiddlefrontal_part35_area	0.0388684	1.36582	0.117785	-0.923745	-1.66061	-0.0717217	1.01733	0.0619914	0.412672
lh_rostralmiddlefrontal_part36_area	-0.0440956	-0.494891	0.956167	-0.54264	0.988728	-1.23955	0.620446	0.231126	0.0129753
lh_rostralmiddlefrontal_part37_area	-0.0758316	-0.801099	0.477182	0.0733308	0.913425	-1.04933	0.140573	-0.0420089	-0.663435
lh_rostralmiddlefrontal_part38_area	-0.0605683	-0.867851	-0.270049	0.0182304	-1.06743	-0.545326	-0.105219	-0.37587	0.269191
lh_rostralmiddlefrontal_part39_area	-0.0697272	-1.49935	-0.148835	0.387856	-0.21878	-1.47882	0.00270638	-0.400224	-0.359918
lh_rostralmiddlefrontal_part40_area	-0.0970983	1.014	0.588571	-0.828484	0.270283	0.0599547	0.624803	0.15058	0.247117
lh_rostralmiddlefrontal_part41_area	-0.0690223	-0.846054	0.288075	0.134033	0.112048	-1.47882	0.415154	-0.227145	0.12571
lh_rostralmiddlefrontal_part42_area	-0.0602308	-0.654178	0.193701	-0.0397036	0.0307617	-0.655512	0.179836	-0.198902	0.388759
lh_rostralmiddlefrontal_part43_area	-0.0648614	-1.85962	-0.589961	0.550882	-0.83104	-1.47882	0.0156958	-0.614798	-1.64987
lh_rostralmiddlefrontal_part44_area	-0.0858722	0.664174	0.359848	-0.806183	1.11634	-0.609766	0.693769	0.14046	0.336149
lh_rostralmiddlefrontal_part45_area	-0.0536408	-0.20358	-0.348778	0.236066	0.299317	-0.299115	0.211756	-0.396703	0.71757
lh_rostralmiddlefrontal_part46_area	-0.0370507	0.686507	0.459342	-0.117124	0.719174	-0.276393	0.680466	0.0266265	1.11214
lh_rostralmiddlefrontal_part47_area	-0.0329501	1.75767	0.212306	-0.492091	0.960517	0.785461	0.778731	0.104018	0.576651
lh_rostralmiddlefrontal_part48_area	-0.0401044	1.11103	0.397031	-0.958035	1.28356	-0.229124	0.992474	0.146329	1.07269
lh_superiorfrontal_part1_area	0.0697504	-0.600968	-0.0374034	0.698477	-1.58489	0.546023	0.928297	-0.707861	-1.11438
lh_superiorfrontal_part2_area	-0.0807358	-0.0808776	0.470947	-1.24738	0.87111	-0.70168	0.775711	-0.0297028	-0.959365
lh_superiorfrontal_part3_area	0.102232	-0.806546	-0.876015	-1.69282	0.287322	-0.714569	0.677115	-0.994088	-0.268862
lh_superiorfrontal_part4_area	-0.105933	1.19285	1.009	-0.547528	-0.596327	0.183012	0.904668	-0.0996515	-0.0599709
lh_superiorfrontal_part5_area	0.085607	-0.379723	-0.508126	-0.0860213	0.374284	0.314035	0.616593	-0.90022	-0.77617
lh_superiorfrontal_part6_area	0.0400162	-0.255839	0.593633	0.429749	-0.292569	-0.491881	0.530609	-0.279628	-1.13692
lh_superiorfrontal_part7_area	0.127739	0.954674	0.110371	0.340187	0.848839	2.35324	1.2773	-0.566171	-0.663435
lh_superiorfrontal_part8_area	-0.0333349	-0.0280685	0.355049	-1.19755	0.423996	-0.725831	0.726879	-0.024519	-0.851327
lh_superiorfrontal_part9_area	0.098528	-1.70771	-0.697407	0.735783	-0.873728	-0.101077	0.538709	-0.993657	-1.97868
lh_superiorfrontal_part10_area	-0.0474443	0.218506	0.392207	-0.956846	0.401937	-0.397691	0.726398	-0.205766	-0.888905
lh_superiorfrontal_part11_area	0.118904	-1.23762	-1.0222	0.202469	-0.38401	-1.3	-0.450482	-1.12575	0.020491
lh_superiorfrontal_part12_area	-0.0667279	-0.0374718	-0.0419392	-1.26014	0.292936	-0.58497	0.661983	-0.123677	-0.0997598
lh_superiorfrontal_part13_area	0.066821	0.0703146	-0.931003	-0.69431	-0.381862	0.102924	-0.0795315	-1.0949	-0.448214
lh_superiorfrontal_part14_area	0.0141423	0.893783	1.38306	0.655827	0.657101	0.580467	1.59399	0.0249173	1.1779
lh_superiorfrontal_part15_area	0.0661801	-0.523879	-1.04871	-1.66298	-2.37801	-0.666763	0.389689	-0.87793	0.12571
lh_superiorfrontal_part16_area	0.0297858	1.40962	1.13977	-0.379466	-0.173745	0.397625	1.51894	-0.0549988	0.967466
lh_superiorfrontal_part17_area	0.108582	-0.328467	-0.528645	-0.0323654	-0.864664	-0.514501	0.00887835	-0.865433	-0.0058139
lh_superiorfrontal_part18_area	0.0690742	-1.18793	-0.343966	0.786118	-0.18101	-0.852285	0.323219	-0.400241	-1.3649
lh_superiorfrontal_part19_area	0.0833074	-0.23402	-0.699567	-1.20032	0.493204	-0.718679	0.275135	-0.694234	0.351181
lh_superiorfrontal_part20_area	0.0847763	-0.292892	0.0932895	0.50857	0.34266	1.21813	1.21944	-0.573205	-1.29475
lh_superiorfrontal_part21_area	0.0526046	-0.4121	0.39174	-0.0543309	-0.0592509	-0.779743	0.302401	-0.723352	1.27356
lh_superiorfrontal_part22_area	0.0815054	0.212101	-1.45863	-2.2288	0.0439612	-0.160821	0.656399	-0.649408	-0.225021
lh_superiorfrontal_part23_area	0.0233563	-0.317995	-0.108576	0.0169085	-2.27876	-0.782596	0.260408	-0.801065	-0.304733
lh_superiorfrontal_part24_area	0.0939579	-1.05897	-0.691514	-0.963986	0.437406	-1.09711	0.571695	-0.818349	-2.18912
lh_superiorfrontal_part25_area	0.0498413	0.719044	0.0316635	-1.20998	0.346925	0.0152726	0.858948	-0.183321	0.0328697
lh_superiorfrontal_part26_area	-0.0270563	-0.546117	-0.148731	-0.82935	0.172253	-0.817248	0.401202	-0.225821	0.0380275
lh_superiorfrontal_part27_area	0.0640835	1.30497	0.88072	-0.0715066	0.862984	0.411157	1.45689	-0.0329532	0.757027
lh_superiorfrontal_part28_area	0.0501906	0.792389	-0.31206	-1.33889	0.366203	0.201518	0.63804	-0.200569	0.388759
lh_superiorfrontal_part29_area	0.0664384	0.381843	-0.0368985	-1.28347	0.475292	-0.477454	1.03293	-0.150561	0.12571
lh_superiorfrontal_part30_area	0.028147	-0.184898	-0.219339	-1.07182	0.663976	-1.12541	0.670214	-0.133597	0.322997
lh_superiorfrontal_part31_area	0.0760645	-0.571941	-0.235039	-0.159879	0.301359	-0.646261	0.0894355	-0.493973	0.489931
lh_superiorfrontal_part32_area	0.113513	0.315291	-0.786632	-1.75941	0.205216	-0.59496	0.926886	-0.254201	-0.32523
lh_superiorfrontal_part33_area	0.099277	-0.864918	-0.452479	0.34044	-1.15495	-0.675304	-0.0745372	-0.791731	0.611338
lh_superiorfrontal_part34_area	0.0831308	-0.803855	-0.633811	0.330387	-1.03155	-0.568731	-0.401489	-0.968784	-0.431334
lh_superiorfrontal_part35_area	0.0821764	0.473879	0.0610168	-0.367351	0.530113	0.409691	1.3081	-0.534215	0.54105
lh_superiorfrontal_part36_area	0.0774957	0.54542	-1.08217	-2.20003	0.77095	-0.167672	0.989137	-0.599144	0.12571
lh_superiorfrontal_part37_area	0.103622	0.152412	-0.755285	-1.75279	0.915643	-0.602514	0.632568	-0.498459	0.546588
lh_superiorfrontal_part38_area	0.0513309	0.527361	0.319138	0.331899	0.0967781	0.000279845	1.29373	-0.0928765	-0.071576
lh_superiorfrontal_part39_area	0.0732326	-0.51527	-0.384139	0.870784	-0.585056	0.236322	0.552432	-0.418782	-0.888905
lh_superiorfrontal_part40_area	0.0806669	-1.20638	-0.519592	0.866506	-1.35931	-0.70407	0.609908	-0.387222	-1.35394
lh_superiorfrontal_part41_area	0.0855969	-0.611645	-0.513764	0.824389	-0.368628	0.304944	0.1207	-0.548767	-1.33985
lh_superiorfrontal_part42_area	0.097846	-0.259751	-0.416085	-1.16239	-0.61098	-0.864397	0.618476	-0.50577	0.463916
lh_superiorfrontal_part43_area	0.0942138	-0.128415	-0.786364	-1.81109	0.720783	-0.685064	0.804692	-0.585769	-0.312704
lh_superiorfrontal_part44_area	0.108671	0.175569	-0.242269	-0.663181	0.643061	0.344822	0.936976	-0.625219	-0.359918
lh_superiorfrontal_part45_area	0.0916015	0.360314	0.225149	0.204532	-0.237542	0.379905	1.42098	-0.292037	0.00430336
lh_superiorfrontal_part46_area	0.0886931	0.164983	-0.53445	-1.60445	-0.480246	-0.59839	0.805967	-0.488449	0.0426424
lh_superiorfrontal_part47_area	0.0578957	-0.267376	-0.49158	-1.44151	0.840337	-0.992132	0.503605	-0.526721	-0.77617
lh_superiorfrontal_part48_area	0.0835891	0.135759	-0.719838	-1.56563	0.336052	-0.99376	0.842648	-0.364686	0.238445
lh_superiorfrontal_part49_area	0.109169	0.570388	0.318536	-0.441524	0.624361	-0.1126	1.22587	-0.216607	0.441369
lh_superiorfrontal_part50_area	0.0914089	0.463496	-0.733791	-1.67564	0.575245	-0.504129	1.03784	-0.214913	0.213393
lh_superiorfrontal_part51_area	0.0765098	-0.490112	-0.585042	0.610362	0.297318	0.299122	0.645434	-0.56269	-0.926484
lh_superiorfrontal_part52_area	0.0888773	-0.976151	-0.194838	0.584603	0.142721	-0.583712	0.53986	-0.477859	-1.33117
lh_superiorfrontal_part53_area	0.0767793	0.121397	-0.268616	-0.515023	0.581047	-0.263256	0.604563	-0.508487	-0.709856
lh_superiorfrontal_part54_area	0.0960886	0.625291	-0.692386	-1.73003	0.736219	-0.445254	0.710725	-0.436995	0.204625
lh_superiorfrontal_part55_area	0.0943494	0.690316	0.744916	0.176994	-0.48477	0.0275357	1.60642	0.0631434	0.651807
lh_superiorfrontal_part56_area	0.0648695	-0.0257337	0.45233	0.26489	-0.315534	-0.344231	1.3453	-0.131236	-0.189948
lh_superiorfrontal_part57_area	0.159455	0.435654	-0.769601	-1.46631	0.28958	-0.487783	0.931822	-0.313617	-0.206561
lh_superiorfrontal_part58_area	0.0453671	0.886098	-0.529629	-1.30414	-0.884777	-0.280369	0.956849	-0.279252	1.40807
lh_superiorfrontal_part59_area	0.058939	0.65918	-0.482178	-1.23474	-0.789459	-0.654254	1.03902	-0.259908	1.33264
lh_superiorfrontal_part60_area	0.0854022	-0.0660102	0.284585	-0.277783	0.602856	-0.465567	0.858602	-0.441887	0.336149
lh_superiorfrontal_part61_area	0.117939	0.26671	0.316056	-0.0834789	-0.188874	-0.0519632	0.916576	-0.359534	0.497073
lh_superiorfrontal_part62_area	0.111796	-0.362677	-0.577191	-1.35914	0.550832	-1.01005	0.819244	-0.413358	-0.900179
lh_superiorfrontal_part63_area	0.0823121	0.194402	-0.639606	-1.67656	0.754458	-0.751897	0.831852	-0.337431	0.12571
lh_superiorfrontal_part64_area	0.0916753	-0.00773751	-0.286783	-1.16614	-1.7769	-1.22207	0.960382	-0.296714	-1.10185
lh_superiorfrontal_part65_area	0.0666034	-0.328389	-0.45451	-1.45576	0.663439	-0.936054	0.578435	-0.457841	-0.431334
lh_superiorfrontal_part66_area	0.125002	0.460084	-0.622178	-1.41537	0.33383	-0.51931	0.471776	-0.469538	-0.0058139
lh_superiorparietal_part1_area	-0.0750529	-1.84429	-1.15522	-1.14591	0.421168	-1.16476	-1.58327	-0.502319	-0.0177706
lh_superiorparietal_part2_area	-0.131485	-0.843073	-1.00714	-0.872643	0.139374	-0.755315	-1.65609	-0.670537	-0.663435
lh_superiorparietal_part3_area	-0.0578646	-0.388709	-1.79582	-2.27277	-0.699402	0.0353217	0.0260459	-0.633525	0.0270672
lh_superiorparietal_part4_area	-0.0558801	0.580812	-1.02518	-0.348478	-0.316607	0.368608	-1.82986	-0.93882	0.520283
lh_superiorparietal_part5_area	0.0648027	-0.690835	-2.10048	0.293206	-1.27362	-0.905808	-2.30244	-1.41544	-0.531911
lh_superiorparietal_part6_area	0.0581837	-0.176986	-0.851041	-0.942318	-1.27806	0.1885	-0.199769	-0.899491	0.12571
lh_superiorparietal_part7_area	0.0462337	-0.833772	-1.06514	-0.311114	-0.362182	0.00384302	-0.900618	-0.945246	-2.04444
lh_superiorparietal_part8_area	-0.0956706	-0.391884	-1.0564	-1.06646	0.147156	-0.219948	-1.49009	-0.503868	1.87937
lh_superiorparietal_part9_area	0.0540038	-0.793009	-0.646593	-0.2173	-0.431405	-0.141261	-0.624792	-0.636676	-0.751118
lh_superiorparietal_part10_area	-0.0481517	-0.971685	-1.06824	-1.19975	0.100808	-0.720452	-1.32562	-0.392593	0.283539
lh_superiorparietal_part11_area	-0.0232434	0.279823	-0.725685	-0.578491	-1.10582	-0.509844	-1.36156	-0.587339	1.13008
lh_superiorparietal_part12_area	0.0613398	-0.752924	-0.504865	0.0534033	-0.24555	-0.532496	-0.549028	-0.44074	-1.58411
lh_superiorparietal_part13_area	0.0468607	-0.952235	-0.965399	0.4158	-1.9537	-0.550146	-0.716888	-0.937663	-0.794959
lh_superiorparietal_part14_area	-0.0504623	-1.07037	-1.1886	-1.00381	0.193442	-1.07985	-1.16437	-0.480844	-0.400387
lh_superiorparietal_part15_area	0.0385258	0.920841	-0.0174767	-0.747935	0.995126	0.204487	0.30204	0.179779	1.44095
lh_superiorparietal_part16_area	-0.0270212	-1.18986	-0.850279	-1.11219	0.560841	-1.01852	-1.04382	-0.399381	1.25306
lh_superiorparietal_part17_area	0.0311862	-0.0550111	-0.990553	-1.94937	0.110513	-0.162063	0.275583	-0.466213	-1.71563
lh_superiorparietal_part18_area	0.0545754	-0.96518	-1.85927	0.392517	-0.697178	-0.99392	-1.87382	-1.2931	-1.8168
lh_superiorparietal_part19_area	-0.0202552	-1.41118	-0.523917	-0.916107	-0.577221	-1.47882	-0.215486	-0.737859	-1.00164
lh_superiorparietal_part20_area	0.0535331	-0.417686	-0.450402	-0.223628	-0.551999	-1.20614	-1.16605	-0.709207	-0.268862
lh_superiorparietal_part21_area	0.0473887	-1.0065	-1.12873	-1.66535	0.136017	-1.10446	-0.250923	-0.349106	-0.0997598
lh_superiorparietal_part22_area	-0.0638563	-1.35289	-1.09501	-1.2996	0.80203	-1.47882	-0.678493	-0.374789	0.599198
lh_superiorparietal_part23_area	0.0253295	-0.572771	-0.358979	-1.02517	-0.245691	-0.820869	-0.104853	-0.665566	-0.5507
lh_superiorparietal_part24_area	0.0683169	-1.08306	-1.59457	0.443688	-0.460425	-0.616996	-1.50425	-0.993243	-1.84715
lh_superiorparietal_part25_area	-0.0145411	-0.169142	-0.671103	-1.61734	-2.32126	-0.67464	-0.0390903	-0.252565	-0.161252
lh_superiorparietal_part26_area	-0.0426787	-0.691014	-0.661038	-0.701079	-0.229848	-1.47882	-0.795324	-0.461429	1.96705
lh_superiorparietal_part27_area	0.0334873	0.0494474	-0.121039	-0.456833	0.873242	-0.768566	-0.676266	-0.486054	-0.268862
lh_superiorparietal_part28_area	0.0524286	-1.65907	-1.65243	0.475976	-1.76138	-1.08393	-1.62485	-1.64373	-1.93821
lh_superiorparietal_part29_area	-0.043325	0.536658	-0.713901	-1.24537	1.24314	0.00206226	-0.392993	-0.342217	1.25306
lh_superiorparietal_part30_area	0.042872	0.167313	-0.321781	0.247305	-0.458536	-0.138654	-0.414065	-0.85002	0.283539
lh_superiorparietal_part31_area	0.0222959	0.0940901	-0.765843	-1.85347	0.260474	-0.548807	-0.148904	-0.228671	1.14033
lh_superiorparietal_part32_area	-0.0397166	0.36269	-0.699584	-1.32547	0.267306	-0.498852	-0.503111	-0.29163	1.25306
lh_superiorparietal_part33_area	0.0365235	-0.207023	-0.615866	-1.17146	0.0034999	-0.42557	-0.138879	-0.177606	-0.117104
lh_superiorparietal_part34_area	0.0303858	-0.674962	-0.298793	-0.348175	0.242164	-1.20233	-0.750944	-0.501989	-0.979093
lh_superiorparietal_part35_area	0.0423849	-1.66738	-1.20851	0.33435	-0.832338	-1.27061	-1.36825	-0.91089	-1.45258
lh_superiorparietal_part36_area	0.0447522	-0.400913	-0.64052	-0.771718	0.206417	-0.861105	-0.616375	-0.53662	0.556153
lh_superiorparietal_part37_area	-0.0357324	-0.309257	0.127645	-0.0597655	0.486378	-0.84597	-0.698823	-0.537064	-0.268862
lh_superiorparietal_part38_area	0.0220308	-1.10138	-1.01267	-1.61034	0.560828	-1.47882	-0.239576	-0.312456	1.04638
lh_superiorparietal_part39_area	0.0610197	-0.875013	-0.0717501	0.0611944	-0.476963	-1.01854	-0.944694	-0.913243	-0.735176
lh_superiorparietal_part40_area	0.030699	-0.478897	-1.49745	-1.96869	-0.652942	-0.662038	-0.0403939	-0.262004	-0.304733
lh_superiorparietal_part41_area	0.0416215	-0.482803	-0.752247	-0.158649	-0.690135	-0.71906	-1.11292	-0.826056	0.914856
lh_superiorparietal_part42_area	0.0448079	0.00593704	-0.25599	-0.524088	-0.947335	-0.82065	-0.62058	-0.546564	-0.663435
lh_superiorparietal_part43_area	0.0198687	-0.28269	-0.622514	-1.21663	-0.247613	-0.836795	-0.422397	-0.3929	0.802121
lh_superiorparietal_part44_area	0.0451403	0.893228	-0.679967	-0.192525	-0.353322	0.436046	-0.64124	-0.70799	0.12571
lh_superiorparietal_part45_area	0.0363128	-0.129911	-0.575783	-1.14654	0.226031	-0.787646	-0.562133	-0.467969	-0.481325
lh_superiorparietal_part46_area	0.0710274	1.31937	0.0914647	-0.618811	0.0370073	0.42424	0.00747293	-0.0303307	-1.97868
lh_superiorparietal_part47_area	0.0284944	-0.684249	-1.64274	-1.97162	-0.197803	-0.653392	-0.196483	-0.265511	-0.878657
lh_superiorparietal_part48_area	0.0493924	-0.320436	-1.18464	-1.76556	0.627852	-0.237202	-0.271267	0.050182	-2.28815
lh_superiorparietal_part49_area	0.0261389	-1.05575	-1.68784	-2.02876	0.450875	-0.640406	-0.544231	-0.240736	0.269191
lh_superiorparietal_part50_area	0.0310789	-0.485185	-1.35274	-1.83913	0.401276	-0.591085	-0.214778	-0.405398	0.247117
lh_superiortemporal_part1_area	0.136733	1.57832	0.756498	-0.108278	0.0388559	1.60658	0.789485	2.33966	0.99377
lh_superiortemporal_part2_area	0.0434386	0.40088	-0.479867	-0.84189	1.10935	0.656568	0.812399	0.98741	0.651807
lh_superiortemporal_part3_area	0.0751606	-1.36578	-0.170068	0.880553	-1.04238	-0.0409554	-0.140315	0.865408	-1.61041
lh_superiortemporal_part4_area	0.033185	0.564892	-1.21346	-0.870818	0.50953	0.937967	0.367497	0.752723	-0.0599709
lh_superiortemporal_part5_area	0.135283	0.75325	0.718772	-0.0970891	-1.84951	-0.0919931	0.810277	2.3108	0.546588
lh_superiortemporal_part6_area	0.0353755	0.171501	-0.61131	-0.354811	0.961795	-0.715649	0.288681	0.569674	0.351181
lh_superiortemporal_part7_area	0.0630931	0.577978	0.729779	0.953032	0.124091	-0.102346	0.229295	0.952764	0.546588
lh_superiortemporal_part8_area	0.0745143	-1.52164	-1.42138	0.794466	-1.64606	-0.375398	-1.93989	-0.982393	-1.45258
lh_superiortemporal_part9_area	0.0878842	-0.332253	0.551365	0.988351	-2.69668	-0.690882	0.0535424	0.89804	1.09697
lh_superiortemporal_part10_area	0.0510906	0.193871	1.06675	0.440103	-2.83443	-0.760762	0.590971	1.49805	1.704
lh_superiortemporal_part11_area	0.0790937	1.23165	0.426801	0.118773	0.909845	0.663958	0.58412	1.52798	0.802121
lh_superiortemporal_part12_area	0.0774391	0.216046	-0.931992	-0.916208	-0.851711	0.838862	0.430408	1.15757	-0.564792
lh_superiortemporal_part13_area	0.0663364	0.531739	0.0542815	-0.526714	-2.34385	-0.0322289	0.770169	1.94515	0.611338
lh_superiortemporal_part14_area	0.0536414	-0.211555	-0.766442	-0.307954	0.952926	-0.938928	-0.0580512	0.585416	-1.33985
lh_superiortemporal_part15_area	0.0702666	-0.0282626	-1.20539	0.431621	0.217292	-0.212219	-0.784572	-0.0916514	-0.663435
lh_superiortemporal_part16_area	0.0888627	-1.27956	-1.46801	0.653886	-0.371099	-0.69188	-1.46356	-0.43591	-1.55122
lh_superiortemporal_part17_area	0.0825707	-0.716482	-0.850117	0.531262	0.846424	-0.585908	-0.732949	0.569459	-1.54542
lh_superiortemporal_part18_area	0.046843	0.410479	-0.888165	-0.390011	1.13877	0.409984	-0.0865353	0.825794	-0.77617
lh_superiortemporal_part19_area	0.0515523	0.0893326	-0.738312	-0.317341	1.22248	-0.497031	0.151555	0.745879	-0.137338
lh_superiortemporal_part20_area	0.0642887	1.28275	-0.565463	-0.715608	0.634602	1.40691	0.70515	1.17423	0.843115
lh_superiortemporal_part21_area	0.047442	1.12399	-0.134666	-0.211695	1.51994	0.966433	0.802553	0.938619	0.224354
lh_superiortemporal_part22_area	0.0825491	1.12536	0.425821	-0.0203955	-1.50898	0.438667	0.758553	1.50984	1.1779
lh_superiortemporal_part23_area	0.0835154	0.207276	0.376776	0.743839	-1.44609	-0.382345	0.0270712	1.08218	-0.137338
lh_superiortemporal_part24_area	0.133568	-0.256473	0.616357	0.033624	0.198855	-0.231377	0.714467	2.04354	-1.29475
lh_superiortemporal_part25_area	0.17111	0.195431	0.178129	-0.190971	0.507904	-0.0295939	0.926533	2.22698	-0.519954
lh_superiortemporal_part26_area	0.217864	-1.33944	-0.4934	1.19674	-0.856657	-0.767224	-0.376698	0.533857	-2.0839
lh_superiortemporal_part27_area	0.102219	0.569296	0.407512	0.0348026	-1.84794	0.0360932	0.749814	2.05499	0.0328697
lh_superiortemporal_part28_area	0.0773903	0.293655	0.453175	0.445607	-1.67623	-0.530995	0.285963	1.52576	-0.466149
lh_superiortemporal_part29_area	0.181828	0.28815	-0.0399072	-0.306025	0.583015	0.16319	0.992599	2.08439	-0.560503
lh_superiortemporal_part30_area	0.226485	-0.482942	-0.144131	1.11906	0.184067	-0.328978	-0.123669	0.909922	-1.7311
lh_superiortemporal_part31_area	0.221811	-1.79509	-0.947388	1.34054	-0.355245	-0.933806	-0.931209	0.303998	-2.35446
lh_superiortemporal_part32_area	0.135057	0.311656	-0.0662488	-0.491168	-0.96128	0.301479	0.958241	2.02546	-0.591695
lh_superiortemporal_part33_area	0.0935115	0.288769	-0.229701	-0.114095	1.18386	0.443304	0.781979	1.40442	0.0270672
lh_superiortemporal_part34_area	0.238377	-0.797197	-0.364198	1.30022	0.253742	-0.705323	-0.261239	0.661282	-1.67805
lh_supramarginal_part1_area	0.0265895	0.105027	-0.602859	0.137292	0.343767	-0.397874	-0.113735	0.308624	0.368524
lh_supramarginal_part2_area	0.0612879	-1.24142	-1.60068	0.525064	-0.498205	-0.523095	-1.07372	-1.23901	-1.84715
lh_supramarginal_part3_area	0.0348684	-0.66623	-0.0957665	0.958244	-0.194875	1.30351	-0.293203	-0.402429	0.218551
lh_supramarginal_part4_area	0.0376977	-0.449297	-0.00964498	0.844325	-0.0652132	1.04018	-0.303817	-0.560188	0.457982
lh_supramarginal_part5_area	0.0122007	-0.87115	-0.0792105	-0.678694	-0.594157	-1.47882	-0.237313	-0.00848847	-0.268862
lh_supramarginal_part6_area	0.0292031	-0.710684	-0.748187	0.251587	-0.483112	-0.411203	-0.748294	-0.939507	-0.821264
lh_supramarginal_part7_area	0.030838	1.57712	-0.14378	-0.281641	-0.5421	0.245092	0.841397	0.506956	0.914856
lh_supramarginal_part8_area	0.0156337	-0.606602	0.135782	-0.852016	-0.0949628	-1.47882	0.00869636	0.241757	0.12571
lh_supramarginal_part9_area	0.0374234	0.430544	0.0308009	0.189572	1.08833	-0.783932	0.658926	0.325031	0.269191
lh_supramarginal_part10_area	0.0171447	0.940807	0.481593	-1.11529	0.863753	-0.375805	0.637588	0.726508	0.651807
lh_supramarginal_part11_area	0.0353903	1.6684	0.422986	0.490704	1.85691	1.42326	0.775779	0.506858	0.611338
lh_supramarginal_part12_area	0.0348183	-0.0675606	0.187156	-0.156306	0.643988	-0.635418	0.0124327	-0.447774	0.914856
lh_supramarginal_part13_area	-0.0322951	-0.730734	0.0216291	0.746134	-2.51822	-0.282962	-0.261741	-0.443313	1.11214
lh_supramarginal_part14_area	0.0391022	-0.0822657	-0.704818	0.601771	-0.228609	1.04884	-0.696835	-0.49359	1.07269
lh_supramarginal_part15_area	0.0675655	-0.775788	-1.58467	0.322283	-0.0740826	-0.154309	-1.0544	-0.91644	-1.45258
lh_supramarginal_part16_area	0.024809	1.08138	-0.116	-0.684248	-0.21405	0.00773172	0.798035	1.05445	0.412672
lh_supramarginal_part17_area	0.0466837	-0.180926	-0.72577	-0.200425	0.157364	-1.10514	0.237345	0.248659	-0.225021
lh_supramarginal_part18_area	0.0453113	1.30132	1.03715	-0.20704	-2.13602	-0.439521	0.718314	0.875064	0.757027
lh_supramarginal_part19_area	0.0423654	-0.823648	-1.02691	-0.0223613	0.0221642	-0.950877	-0.587024	-0.351791	-0.347777
lh_supramarginal_part20_area	0.012737	1.08884	0.423819	-0.491975	0.800176	-0.280087	0.77897	1.03696	0.71757
lh_supramarginal_part21_area	0.0276965	1.15102	0.20366	-0.523159	0.204866	-0.120324	1.33803	0.92982	1.49356
lh_supramarginal_part22_area	-0.017616	0.470367	-0.0349448	-0.30925	0.368431	-0.662073	0.434674	0.756268	-0.0177706
lh_supramarginal_part23_area	0.0342306	0.805749	-0.273053	-0.845822	0.403378	0.295635	1.29638	0.835245	0.388759
lh_supramarginal_part24_area	0.0319163	0.237062	0.202995	-1.25531	0.165938	-0.910908	0.513191	0.550298	-0.071576
lh_supramarginal_part25_area	0.0640221	1.46979	0.40227	0.179459	-0.86697	0.409919	0.902596	0.704685	1.14696
lh_supramarginal_part26_area	0.0270124	1.17211	0.198599	-1.18146	0.568744	-0.359204	0.836437	0.957162	1.21837
lh_supramarginal_part27_area	0.0206502	1.30087	-0.131528	-1.03163	-0.118643	0.337185	0.938644	0.641481	0.351181
lh_supramarginal_part28_area	0.0703729	0.366173	-0.132358	-0.863889	1.19265	-0.660782	1.04654	1.11046	0.699634
lh_supramarginal_part29_area	0.0251129	0.350681	-0.36391	-0.744781	0.591715	-0.619648	0.132941	0.174304	-0.32523
lh_supramarginal_part30_area	0.0424981	1.23346	0.0795217	-1.10676	0.197371	-0.107857	0.515037	0.437962	0.599198
lh_supramarginal_part31_area	0.0267829	0.497083	-0.244168	-0.00590769	-0.33794	-0.0779705	0.0235854	0.299228	1.704
lh_supramarginal_part32_area	0.0143268	0.307257	-0.352602	-1.41599	0.166127	-0.736912	1.00513	0.846689	0.732745
lh_supramarginal_part33_area	0.0618113	1.76241	0.238091	-0.259242	-0.213075	0.494062	0.694498	0.613494	0.783332
lh_supramarginal_part34_area	0.0752754	1.13879	-0.170714	-1.04624	1.1276	-0.159435	1.02055	1.05137	0.489931
lh_supramarginal_part35_area	0.0469442	0.231866	0.0295736	-0.905515	-1.62609	-1.47882	1.03422	0.798697	-0.575752
lh_supramarginal_part36_area	0.0629224	0.567396	-0.338553	-1.06674	-0.436807	-0.727265	0.93004	0.799813	0.412672
lh_frontalpole_part1_area	-0.0842177	1.09959	1.06471	-1.22451	0.850498	0.0948135	0.788953	-0.0585696	-1.05801
lh_frontalpole_part2_area	-0.112054	0.681144	0.756315	-1.35891	0.0117358	-0.271446	0.899308	-0.124427	-1.01417
lh_temporalpole_part1_area	0.0620821	1.0354	0.609228	0.467288	-0.640574	2.55141	0.528542	2.41978	0.914856
lh_temporalpole_part2_area	0.128899	1.17757	1.03534	0.182833	-0.541995	1.5784	0.818377	2.46542	0.682754
lh_temporalpole_part3_area	0.132652	0.342836	-0.0971549	0.41866	-0.804587	3.3759	0.414222	2.08717	-0.200833
lh_temporalpole_part4_area	0.0851192	0.275653	0.589171	0.199087	-0.165711	1.66707	0.677148	2.34425	0.506677
lh_temporalpole_part5_area	0.173777	-0.526954	0.111902	0.886218	-0.675646	2.2674	0.358719	1.5323	-0.906249
lh_transversetemporal_part1_area	0.0525668	1.66811	0.446192	0.874003	1.38423	3.0424	-0.432341	-0.309688	0.707186
lh_transversetemporal_part2_area	0.0456016	0.905913	0.158051	0.61506	1.77926	0.839357	0.551275	0.556497	0.291846
lh_transversetemporal_part3_area	0.0673866	1.59809	0.386653	0.690993	1.89021	1.57027	-0.0135401	0.177305	1.82541
lh_transversetemporal_part4_area	0.0926511	-0.21846	-0.107572	1.09196	1.01773	0.681073	-0.586448	0.140864	-1.38084
lh_insula_part1_area	0.0913071	-0.641732	-0.21975	1.10095	-0.306026	3.52871	-0.872599	-0.609054	0.311392
lh_insula_part2_area	0.0591978	-0.833915	0.593211	2.4536	-1.11151	2.6557	1.42967	2.33727	-0.788037
lh_insula_part3_area	0.258752	-1.29784	0.338646	1.45154	-1.2537	0.930235	-0.67591	0.144402	0.12571
lh_insula_part4_area	0.171008	0.313361	1.73259	2.34478	-1.50347	1.33537	1.80675	2.44306	0.666839
lh_insula_part5_area	0.189689	-0.838376	0.0519044	1.45995	-0.523629	1.65932	0.160844	0.35264	1.10275
lh_insula_part6_area	0.247132	0.0924339	1.71653	2.07757	-0.398075	2.33182	0.920177	2.97377	0.0328697
lh_insula_part7_area	0.138625	2.39698	2.31956	1.98456	0.0412383	3.42072	2.21139	1.6852	2.08279
lh_insula_part8_area	0.0258571	-0.139489	0.629278	1.84999	0.925596	2.82389	0.841592	1.61341	1.03946
lh_insula_part9_area	0.191281	0.670001	0.71074	2.08351	-0.608055	3.65524	1.03124	1.98333	0.615525
lh_insula_part10_area	0.0559731	-0.176094	1.61275	2.30303	0.203353	1.80105	1.57846	3.36555	0.827173
lh_insula_part11_area	0.125892	0.315967	1.80768	3.29855	-0.713588	3.19712	1.89595	3.051	-0.0321187
lh_insula_part12_area	0.123698	1.41966	2.4345	2.46496	0.861114	4.07539	2.00107	4.22494	0.564125
lh_insula_part13_area	0.103369	0.0285972	2.94584	3.56716	-0.123175	1.94752	2.44851	4.31826	1.60536
lh_insula_part14_area	0.0667345	0.150204	1.9349	2.89727	0.34533	2.38296	1.37217	3.56025	-0.802696
lh_insula_part15_area	0.185574	0.52864	1.81023	2.83793	0.541738	1.77871	1.5098	1.92547	0.873322
lh_insula_part16_area	0.0699034	1.73744	3.25336	3.22873	0.723865	4.75316	2.72295	4.84054	-0.400387
lh_insula_part17_area	0.0298015	-0.48968	1.73086	2.72015	-0.31284	0.709386	1.73767	3.41839	1.20559
lh_insula_part18_area	0.0888319	2.38797	3.44462	3.04222	0.818307	4.2841	3.42325	4.99343	1.30943
lh_insula_part19_area	0.128825	2.44889	3.23946	2.99492	0.597861	3.62506	3.21645	4.04429	1.30943
lh_insula_part20_area	0.113089	2.37049	2.3258	2.40395	1.09797	3.90254	2.20776	2.47049	1.01779
rh_bankssts_part1_area	0.0168156	0.674651	0.64469	0.494109	-0.426358	-0.494873	-0.106913	0.59067	-0.663435
rh_bankssts_part2_area	0.0717114	-1.03339	-0.114667	0.965233	-0.962705	-0.648906	-1.07165	-0.261393	-1.20977
rh_bankssts_part3_area	0.0383541	-0.169678	1.68009	0.518399	-2.80933	-0.717436	0.174735	0.0870449	1.1779
rh_bankssts_part4_area	0.0934868	-1.20363	0.852131	0.793007	-2.00563	-0.911288	-0.804795	-0.706694	0.388759
rh_bankssts_part5_area	0.0459108	0.520031	1.31606	0.278212	-2.03602	-0.536041	0.329264	0.610045	0.802121
rh_bankssts_part6_area	0.0299705	-0.189978	0.0923605	0.567248	0.0577522	-1.08542	-0.513073	0.595172	-1.24214
rh_bankssts_part7_area	0.0643934	0.711797	1.66531	0.37145	-1.66414	-0.0162747	0.496402	1.07887	1.33978
rh_bankssts_part8_area	0.0835204	-0.532126	1.10803	0.854634	-1.46764	-0.476287	-0.517549	-0.185125	0.441369
rh_bankssts_part9_area	0.0278509	0.560143	0.145039	0.416256	-0.709736	-0.508507	-0.200786	0.74749	-0.845546
rh_caudalanteriorcingulate_part1_area	-0.283642	-1.03688	0.183514	0.831781	-0.965376	0.213174	0.902888	-0.390214	-1.28644
rh_caudalanteriorcingulate_part2_area	0.0454584	0.586643	1.44843	0.706812	-1.41455	0.43396	2.76897	0.11712	-0.0496553
rh_caudalanteriorcingulate_part3_area	-0.0519796	-1.42462	-0.17825	0.845169	-0.521443	0.248648	0.681816	-0.293186	-2.24173
rh_caudalanteriorcingulate_part4_area	0.097694	0.691459	1.37527	0.713397	-0.304274	0.790173	2.36646	0.520314	-0.000552925
rh_caudalanteriorcingulate_part5_area	-0.166033	-0.334728	0.292212	0.869861	-0.414509	1.02991	1.35161	-0.155429	-1.22711
rh_caudalanteriorcingulate_part6_area	0.129181	1.48625	1.32902	0.771151	1.25886	2.12443	2.43605	0.193225	-0.338493
rh_caudalanteriorcingulate_part7_area	-0.0857653	-0.350424	0.341637	0.845333	-0.186562	1.03832	1.08881	-0.19618	-1.54542
rh_caudalmiddlefrontal_part1_area	0.112453	-1.15189	-1.067	1.08902	0.116708	0.723432	-0.963967	-1.22074	-1.45258
rh_caudalmiddlefrontal_part2_area	0.084076	-1.44447	-0.308945	0.790847	-0.347641	-0.928328	-0.258536	-0.978624	-0.161252
rh_caudalmiddlefrontal_part3_area	0.0579031	-0.927016	0.51853	0.568011	0.1834	-0.885709	-0.290895	-1.20811	-2.05962
rh_caudalmiddlefrontal_part4_area	0.0490716	0.368843	0.33436	-0.11672	-0.784079	-0.552183	0.740605	-0.411017	0.322997
rh_caudalmiddlefrontal_part5_area	0.0747695	-0.367423	0.23762	0.08215	0.198069	-1.21526	0.127682	-0.89921	-0.751118
rh_caudalmiddlefrontal_part6_area	0.0542808	1.3579	0.649889	-0.0625482	-0.403996	0.0926186	0.847534	-0.30634	0.827173
rh_caudalmiddlefrontal_part7_area	0.0635621	-0.83041	-0.225196	0.755284	-0.742446	-0.198176	-0.248303	-0.905616	1.1779
rh_caudalmiddlefrontal_part8_area	0.0675995	-1.07573	0.472862	0.528722	0.440128	-0.549167	-0.053524	-0.843888	1.1779
rh_caudalmiddlefrontal_part9_area	0.0470324	0.0700036	0.593951	0.0418395	0.404697	-0.39291	0.174718	-0.745908	-0.238511
rh_caudalmiddlefrontal_part10_area	0.0570296	2.11385	0.18628	-0.948179	1.09104	0.394333	1.15236	-0.214483	0.914856
rh_caudalmiddlefrontal_part11_area	0.0665253	0.607943	0.437262	-0.673261	0.211988	-0.556876	0.781704	-0.350901	0.283539
rh_caudalmiddlefrontal_part12_area	0.073192	-1.21611	-0.0472724	0.0969609	-0.256497	-1.47882	0.0508569	-0.679006	-1.13692
rh_caudalmiddlefrontal_part13_area	0.0472591	0.676058	0.475747	-0.548642	0.114407	-0.498985	0.657431	-0.33201	-0.32523
rh_caudalmiddlefrontal_part14_area	0.0791916	0.86008	-0.343607	-1.23851	0.757598	-0.560104	0.731859	-0.330325	-0.268862
rh_caudalmiddlefrontal_part15_area	0.096355	-0.300962	-0.695549	-1.31358	0.454884	-1.21343	0.492442	-0.519425	0.12571
rh_caudalmiddlefrontal_part16_area	0.0483271	1.46555	-0.260939	-0.859394	-0.14965	0.355989	0.572103	-0.552727	0.283539
rh_caudalmiddlefrontal_part17_area	0.0969842	-0.145144	-0.667546	-1.2112	0.669115	-1.28144	0.641434	-0.478682	0.269191
rh_caudalmiddlefrontal_part18_area	0.0359483	0.352078	0.459804	0.220565	-1.29238	-0.193492	0.161521	-0.690644	0.71757
rh_caudalmiddlefrontal_part19_area	0.0805066	0.321874	0.0176918	-0.877826	0.40305	-0.956021	0.548778	-0.474535	0.732745
rh_caudalmiddlefrontal_part20_area	0.0666323	-0.540839	0.301481	0.0614147	0.885728	-1.21688	0.496317	-0.578888	1.35327
rh_cuneus_part1_area	0.0441993	-0.995951	-0.858584	-0.555673	-0.141717	-0.824915	-1.4349	-0.66981	-1.33117
rh_cuneus_part2_area	-0.287338	-0.85505	-1.01973	-1.06168	1.11801	-0.11177	-1.71123	-0.910271	-1.13692
rh_cuneus_part3_area	-0.0835346	-0.968398	-0.444179	0.603091	1.84902	-0.919816	-1.59026	-0.734952	-0.347777
rh_cuneus_part4_area	-0.261455	0.862711	-0.683754	-0.717977	0.546743	0.305708	-1.80464	-0.871305	0.71757
rh_cuneus_part5_area	-0.197592	-0.570824	-0.663925	-0.545396	0.430983	-1.00118	-1.88966	-0.881415	-0.071576
rh_cuneus_part6_area	-0.224591	1.44073	0.431422	-0.268277	2.3105	1.27483	-1.39894	-0.84124	0.599198
rh_cuneus_part7_area	-0.2549	0.127618	0.354533	-0.210209	1.53012	0.335517	-1.57404	-0.735507	0.12571
rh_cuneus_part8_area	-0.123825	0.0279822	-0.234522	-0.817326	0.965369	0.304594	-1.48215	-0.44111	0.843115
rh_cuneus_part9_area	-0.264274	1.67938	0.764235	0.139576	2.247	2.34063	-1.4125	-0.699375	2.49315
rh_cuneus_part10_area	-0.175301	0.191349	-0.22595	-0.381208	0.813894	0.79748	-1.35628	-0.45298	0.651807
rh_cuneus_part11_area	-0.219273	0.706444	0.458554	0.160415	1.90931	1.12441	-1.39374	-0.563076	1.41704
rh_cuneus_part12_area	-0.0633352	-1.63091	-1.53371	0.316701	0.450863	-0.739607	-1.70605	-0.892019	-1.57399
rh_cuneus_part13_area	-0.224274	-0.12561	0.340889	0.441032	2.36222	-0.439627	-1.26156	-0.58732	0.914856
rh_entorhinal_part1_area	0.0817786	0.350744	0.457283	1.0165	-1.29664	4.44938	1.1221	2.15435	-0.966953
rh_entorhinal_part2_area	0.0950505	0.858713	0.0942835	0.791048	-1.85383	3.35729	0.617913	1.65644	-0.788037
rh_entorhinal_part3_area	0.0464077	-0.446432	-1.51572	0.500173	-2.98782	1.7281	-1.21973	-0.574607	-2.11712
rh_entorhinal_part4_area	0.022494	0.506251	-0.417233	0.787804	-2.15498	1.96794	0.0103893	0.866439	-1.11438
rh_fusiform_part1_area	-0.0978172	0.622595	0.798332	0.576645	0.114162	0.839993	0.744852	2.99611	-0.709856
rh_fusiform_part2_area	-0.0139586	1.3436	0.771513	0.911374	0.0909644	1.57615	0.15161	2.71079	0.283539
rh_fusiform_part3_area	0.063168	-0.626406	0.103446	0.45315	1.54185	1.03342	-1.5298	-0.278595	0.12571
rh_fusiform_part4_area	-0.0687727	0.706058	0.306172	0.770623	-0.896522	0.29709	0.464303	2.6808	0.12571
rh_fusiform_part5_area	0.0488044	0.532891	0.177294	0.984472	-0.0225897	0.263654	0.302671	2.47421	0.12571
rh_fusiform_part6_area	0.0434272	-0.655767	-0.874561	1.47976	0.106437	-0.333948	-0.838741	1.54649	-0.716045
rh_fusiform_part7_area	-0.0454912	0.574225	1.15893	0.883522	0.242483	0.101456	0.159166	2.6323	-0.268862
rh_fusiform_part8_area	0.0382888	0.125348	0.577269	1.00554	-0.171539	0.42189	-0.292944	1.86128	-0.0058139
rh_fusiform_part9_area	-0.0415049	-0.529151	0.638706	0.273803	1.24062	-0.558053	-0.915585	-0.169597	0.441369
rh_fusiform_part10_area	0.0647327	-0.528753	1.07074	0.679931	-0.348393	-0.916212	-0.120459	1.86096	-0.724139
rh_fusiform_part11_area	-0.0282324	0.129322	0.426896	0.103222	0.815894	-0.360396	-0.796787	0.185424	0.71757
rh_fusiform_part12_area	-0.0417892	-0.122698	1.52774	0.589026	0.126563	-0.256283	-0.0690599	1.3717	0.12571
rh_fusiform_part13_area	0.0649182	-1.06778	0.257592	0.492413	1.09041	0.465766	-1.45154	-0.0719569	-0.268862
rh_fusiform_part14_area	0.0274794	0.529393	0.568638	0.390466	0.595245	0.963355	-0.787411	-0.00806666	0.732745
rh_fusiform_part15_area	0.124202	-0.304711	1.21661	0.550579	-0.969762	-0.393606	-0.129205	1.19504	-0.0895112
[truncated: 698 more rows]

## Sheet: Figure 4B
brain region	predicted R2 value
[truncated: 1,533 more rows]

[truncated: 11 more sheets: Figure 4C, Figure 5, Figure 6A, Figure 6B, Figure S2, Figure S4, Figure S5, Figure S6, Figure S7, Figure S8, Figure S9]
